# Supplementary material for: High spatial and temporal variability in Antarctic ice discharge linked to ice shelf buttressing and bed geometry
Source: Sci Rep. 2022 Jun 29;12:10968. doi: 10.1038/s41598-022-13517-2 (PMC9243100; doi:10.1038/s41598-022-13517-2)
Supplement: Supplementary file 2 — Supplementary Information 2. [file 41598_2022_13517_MOESM2_ESM.xlsx]

## Sheet: Catchments
Name	Region	Basin	Ice Discharge (Gt yr-1)													Percentage of flux covered by MEaSUREs (0% = complete coverage from time stamped data)
			MEaSUREs	1999-2002	2003-2006	1999-2006	2007-2008	2009-2010	2011-2012	2013	2014	2015	2016	2017	2018	1999-2002	2003-2006	1999-2006	2007-2008	2009-2010	2011-2012	2013	2014	2015	2016	2017	2018
Abbot	West	H-Hp	22.4119	22.4159	23.1319	23.1767	23.096	23.0099	22.7211	23.4728	22.87	22.5135	22.4036	22.4031	23.3025	100	57.8811	57.7144	0.675461	11.0034	55.308	0.509032	0.509032	4.87999	0.509032	1.26706	0.509032
Academy	East	Jpp-K	16.2729	16.2729	16.2729	16.2729	16.2729	16.2729	16.2729	16.2729	16.2729	16.2729	16.2729	16.2729	16.2729	100	100	100	0	100	100	100	100	24.6972	3.1032	46.4365	5.31965
Adelie_Coast	East	D-Dp	19.8631	20.2234	19.762	20.1942	19.8713	20.5012	20.3796	20.3095	19.7615	19.8125	19.808	19.7912	19.4135	13.6296	39.6786	9.04828	18.8807	13.8425	15.0955	8.19887	8.19887	8.19887	8.20086	8.95764	8.95764
Alison	West	H-Hp	2.9672	2.91772	2.99988	2.97656	3.03629	3.06698	2.98237	3.01016	3.01844	3.00506	3.06031	3.03439	3.14587	70.2849	39.5212	39.5212	38.0063	48.8575	49.4015	56.8827	53.2286	47.647	47.9967	53.2834	53.189
American_HighLand	East	B-C	11.3085	11.4415	11.5293	11.5178	11.8551	11.5777	11.8945	11.9416	11.8344	11.7734	11.7567	11.9727	11.7193	55.351	1.88085	1.88085	1.88085	1.88085	2.34921	1.88085	1.88085	1.88085	1.88085	1.88085	1.88085
Amundsen	East	E-Ep	1.164	1.164	1.164	1.164	1.2219	1.164	1.1947	1.164	1.164	1.2205	1.12359	1.164	1.164	99.9886	99.9886	99.9886	87.0389	99.9886	43.0629	99.9886	99.9886	12.7855	24.3077	99.9886	99.9886
Atka	East	K-A	0.793851	0.793851	0.99435	0.653633	0.810699	0.810855	0.727105	0.849116	0.763411	0.87378	0.84588	0.940547	0.886648	100	7.83669	0.000206403	0.000206403	1.32087	27.1984	0.000206403	0.000206403	0.000206403	0.000206403	0.000206403	0.000206403
Aviator	East	Dp-E	0.953722	0.934895	0.988971	0.997082	0.991167	0.9518	0.990347	1.01976	0.969002	0.959593	0.974467	0.997361	0.995122	40.5342	2.62111	5.74666	5.74666	5.74666	6.3212	5.74666	5.74666	5.74666	5.74666	6.33663	6.33663
Bailey	East	Jpp-K	6.17753	6.34662	5.92057	6.03164	7.02154	6.21944	6.06932	6.06046	6.17194	6.26391	6.1586	6.76977	6.30058	49.197	20.7535	17.1579	2.8985	20.3512	40.2301	2.5379	2.5379	2.5379	2.5379	2.43976	2.43976
Baudouin	East	A-Ap	22.6233	24.0289	22.7488	23.334	23.7642	22.3988	22.2034	22.6204	22.9631	22.6209	21.9227	22.9515	23.4366	3.98684	1.25627	0.20236	0.0433941	0.0433941	40.6617	0.0433941	0.0433941	0.0433941	0.0433941	0	0
Beardmore	East	E-Ep	5.47327	5.47327	5.47327	5.47327	5.74318	5.47327	5.4519	5.47327	5.50284	5.50527	5.42117	5.07215	5.12878	98.816	98.816	98.816	0	98.816	76.4086	98.816	89.7607	69.792	41.2053	0	0
Bindschadler	West	Ep-F	15.9306	16.3366	16.0824	16.3641	16.5849	16.2858	16.165	16.0707	16.3691	16.2913	16.327	16.3557	16.2093	47.526	75.2607	45.4669	1.65366	44.1909	50.6535	1.5479	1.5479	1.5479	1.5479	1.5479	1.5479
Borchgrevink	East	A-Ap	19.0015	18.5629	19.8973	19.0973	18.8925	18.9805	18.4547	19.2875	18.8658	19.1867	18.9762	18.6513	19.1237	39.8838	49.0939	23.236	0	0	44.5376	0.284572	0	0	0	0	0
Bowman_Strom_Live_Axel-Heigerg	East	E-Ep	1.91567	1.91567	1.91567	1.91567	2.02566	1.91567	1.89725	1.91567	1.91567	1.99713	1.93793	1.91567	1.91567	97.9268	97.9268	97.9268	77.7856	97.9268	81.0627	97.9268	97.9268	1.62858	14.2654	97.9268	97.9268
Brunt_Stancomb	East	K-A	22.244	24.1225	23.031	23.5508	23.403	22.9605	24.0292	23.7164	23.2027	23.1781	22.9775	23.9599	23.7787	10.3788	2.57103	0.820564	0.755896	0.632535	16.2828	0.7464	0.7464	0.7464	0.7464	0.7464	0.7464
Budd_Coast	East	Cp-D	1.21769	1.25393	1.19683	1.24393	1.20264	1.20352	1.19601	1.27428	1.26905	1.28043	1.26094	1.27878	1.27432	74.7886	78.3151	48.9768	36.3884	41.3085	41.2451	36.1817	36.1817	36.1817	36.1817	49.7371	49.7371
Butler-Swinburne	West	Ep-F	2.55512	2.53467	2.9619	2.9467	2.88682	2.6437	2.54521	3.04918	2.55622	2.59811	2.58118	2.58999	2.68123	79.9185	3.19025	3.19025	4.75458	2.50372	84.5908	2.39448	2.39448	2.39448	2.41912	3.91576	3.91576
Byrd	East	E-Ep	16.9834	17.4051	17.4694	17.4514	17.6923	17.5084	17.1606	17.285	17.3739	17.7752	17.4455	17.3468	17.3147	1.11693	1.11693	1.11693	1.11693	1.11693	1.11693	1.11693	1.11693	1.11693	1.11693	1.11693	1.11693
Campbell-Tinker	East	Dp-E	0.850275	0.822067	0.802869	0.818516	0.817764	0.830476	0.862219	0.848898	0.827964	0.846072	0.839842	0.835234	0.839282	39.8566	28.9272	28.9943	28.9943	28.9943	29.1356	28.9943	28.9943	28.9943	28.9943	28.8354	28.8354
Carlson	West	J-Jpp	9.28135	7.79255	8.69573	7.86061	8.74943	9.0398	8.79369	9.28285	8.36175	8.5028	8.64017	8.03367	7.40486	50.0472	69.9408	47.0498	63.5927	44.6736	45.4803	0	0	0	0	0	0
Clarie_Coast	East	Cp-D	5.5264	5.9117	5.67125	5.86315	5.6908	5.64346	5.72413	5.58626	5.53968	5.53175	5.49375	5.82328	5.85238	50.2235	31.9438	21.2208	19.5473	21.748	52.6491	22.5231	18.5878	18.5878	18.5878	20.2333	20.6172
Coats_Coast	East	K-A	2.97523	3.01509	3.01608	3.00804	3.099	2.99983	3.08637	3.04018	3.03702	2.95133	2.97247	3.07101	3.08744	61.8193	51.0682	45.3878	42.4367	41.8818	60.4288	41.4416	41.4416	41.4416	41.4416	60.2836	60.2836
Conger_Glenzer	East	C-Cp	1.42856	0.922043	1.22769	0.868474	1.33782	1.12839	0.934205	1.51043	1.4015	1.44342	1.42989	1.40904	1.37152	63.95	28.978	21.5375	6.85351	6.85351	6.85351	6.85351	6.85351	6.85351	6.85351	6.85351	6.85351
Cook	East	D-Dp	31.0337	31.8477	31.8471	32.2141	32.321	31.6776	32.1494	31.8674	31.8151	31.1558	30.9898	31.1491	31.4756	39.2025	1.65156	1.65156	1.25766	1.25766	27.4433	0	1.25016	0	0	10.3501	10.3501
Cooke	West	H-Hp	0.200725	0.200725	0.196371	0.196371	0.211431	0.202811	0.184627	0.193621	0.195521	0.205246	0.206608	0.201344	0.216621	100	76.0632	76.0632	56.7298	65.3192	61.9017	56.7298	56.7298	97.9283	53.6308	99.2438	99.2438
Cosgrove	West	G-H	4.69991	4.78724	4.74286	4.80465	4.82537	4.76279	4.31433	4.81508	4.67195	4.63479	4.78438	4.49951	4.68104	51.8217	0	0	0	0	3.40335	0	0	0	0	0	0
D_Orville_Coast	West	J-Jpp	4.88674	4.77047	4.92487	4.76799	5.0844	5.13901	5.18448	4.89248	4.74952	4.73526	5.00376	5.01526	5.00239	83.4934	44.8705	34.0269	4.32251	4.42976	87.1997	4.28035	4.28035	4.28035	4.28035	4.28035	4.28035
David	East	Dp-E	6.1651	6.68778	6.50077	6.5715	6.80381	6.62615	6.71328	6.82431	6.83535	6.86504	6.86564	6.82775	6.80505	0.510252	0.362151	0.362151	0.362151	0.362151	1.2227	0.362151	0.362151	0.362151	0.362151	0.543174	0.543174
Denman_Scott	East	C-Cp	34.0502	33.8848	33.4242	33.5361	33.9908	34.6603	33.9054	34.8929	34.4523	34.4699	34.236	34.2599	33.9557	79.8778	27.8022	27.4975	1.70421	2.61963	22.1212	1.65496	1.65496	1.65496	1.65496	1.65496	1.65496
Dibble	East	D-Dp	15.025	15.4003	15.483	15.936	15.4763	14.6734	14.9926	14.7594	15.2347	15.124	14.7803	15.1766	14.4907	90.8673	67.4405	56.5526	4.00566	66.1253	92.0379	4.00566	4.00566	4.00566	4.00566	4.00566	4.00566
Dry Valleys	East	Dp-E	0.957348	0.881544	0.951321	0.938015	0.98924	0.99228	0.92782	0.982579	1.01133	1.01162	1.01153	1.06585	1.0794	24.6215	11.3629	11.3596	11.3596	11.3595	21.1015	11.3595	11.3595	11.3595	11.3595	13.8885	13.8885
Echelmeyer	West	Ep-F	2.15817	2.20679	2.15142	2.19522	2.14359	2.16101	2.16625	2.10631	2.22584	2.23474	2.18628	2.24189	2.33582	69.281	100	69.1204	3.83502	68.9878	92.5805	3.40468	3.40468	3.40468	3.40468	3.40468	3.40468
Edward_VIII	East	Ap-B	1.39222	1.40786	1.30537	1.32799	1.30819	1.47675	1.41654	1.23245	1.3861	1.34064	1.30644	1.2643	1.26979	89.5853	4.96083	4.96083	4.96083	5.08094	91.3252	4.96083	4.96083	4.96083	4.96083	4.96083	4.96083
Ekstrom	East	K-A	4.09153	4.16657	3.95338	4.04046	3.90688	4.03375	4.02393	4.19315	4.21797	3.8563	3.96872	4.38303	4.14659	82.4063	2.55471	2.55471	0.669139	0.797736	52.1672	0.375501	0.375501	0.375501	0.375501	0.863351	0.631388
Enderby_Land	East	Ap-B	2.94693	2.81899	2.75528	2.6335	2.92885	2.98472	2.79293	2.85027	2.81274	2.80186	2.88264	2.78783	2.98138	83.7966	50.4255	42.4324	28.0004	30.1805	54.5487	27.2846	26.9926	27.305	27.2571	29.0465	29.0465
Enderby_Land2	East	Ap-B	0.0106586	0.00773215	0.0109705	0.00975917	0.011023	0.0113325	0.00942819	0.0112117	0.0109798	0.0109889	0.0102429	0.00894758	0.00761454	100	43.0394	43.0394	43.0394	43.0394	100	43.0394	43.0394	43.0394	43.0394	43.0394	43.0394
Evans	West	J-Jpp	45.1264	46.9288	44.5985	46.6292	46.1925	46.2637	43.8242	45.8733	44.2179	45.1264	45.7112	44.727	45.7083	88.123	94.1903	81.424	3.02479	24.05	93.8801	3.02479	3.02479	100	3.02479	3.02479	3.02479
Ferrigno	West	H-Hp	8.25503	8.06214	7.99483	7.92561	8.28311	8.39158	8.07788	8.1812	8.44016	8.837	8.88845	8.53528	8.93272	24.416	3.72661	5.1994	2.96373	3.05992	5.12832	9.01823	10.0302	2.49064	5.05654	4.71419	4.71419
Fisher	East	B-C	7.50992	7.56528	7.62368	7.61579	7.63254	7.62765	7.53316	7.60293	7.54967	7.59221	7.56097	7.61213	7.54531	32.2478	32.2478	32.2478	32.2478	32.2478	32.2478	32.2478	32.2478	32.2478	32.2478	32.2478	32.2478
Foundation	West	J-Jpp	23.3591	23.0797	23.3591	23.0797	24.3986	23.133	22.9746	23.2634	23.2082	23.3399	23.3661	22.8984	22.6381	93.8239	100	93.8239	5.20697	92.5185	95.8043	99.8223	99.8737	52.1624	6.27215	31.0264	2.24184
Fox	West	H-Hp	3.89102	2.73577	3.55448	3.23525	3.75146	4.04432	3.83209	3.96279	4.15844	3.80921	4.45093	4.37589	5.32469	18.8445	13.436	13.3217	7.80264	12.0234	9.58869	3.91403	5.88494	19.1976	3.91403	4.93861	4.93861
Frost	East	Cp-D	25.3707	27.2233	26.5502	26.7756	26.9952	26.6676	26.5976	25.966	25.7874	25.821	25.982	26.4002	26.4192	11.4159	4.96133	2.53082	1.30825	10.1373	15.1944	1.30825	1.30825	1.30825	1.30825	1.49382	1.49382
Frostman-Lord-Shuman-Anandakri	West	F-G	2.86537	2.67297	2.59175	2.43455	2.62974	2.75029	2.1656	2.49219	2.99332	2.91355	3.09567	2.95348	3.01907	68.6815	66.3481	48.1032	29.5102	30.2824	50.7031	29.913	29.5102	29.5102	29.5105	51.8972	51.8972
Getz	West	F-G	72.463	64.155	71.5943	69.3351	72.7645	74.3834	73.2899	76.9505	75.659	76.1119	76.2646	76.3849	73.0997	51.5508	0.317677	0.317262	0.317677	1.91412	49.1378	0.539776	0.317262	0.317677	0.319521	0.319521	0.319521
Hamilton	West	Ep-F	0.547661	0.566704	0.580564	0.539292	0.521912	0.608302	0.582282	0.527202	0.497995	0.470828	0.474183	0.45871	0.402339	85.1314	92.3356	75.6779	17.3281	2.33771	91.4443	1.60363	1.60363	1.60363	1.60363	1.58411	1.58411
Haynes	West	G-H	8.13932	7.748	8.12216	7.95423	8.49259	8.77575	8.96317	8.59851	8.58636	8.43581	8.8652	8.78742	8.84858	24.893	17.6578	17.6578	17.6578	17.6578	17.7292	17.6578	17.6578	17.6578	17.6578	20.8556	20.8556
Hercules	West	J-Jpp	0.842479	0.895776	1.17017	1.08374	0.48995	0.809743	0.603985	0.478836	0.919965	0.896162	0.869666	1.02738	1.01197	0	0	0	0	5.12138	20.9009	0	0	0	0	0	0
Holmes	East	Cp-D	22.3361	22.2113	22.6906	22.534	22.4655	23.425	22.379	22.6819	22.2654	22.6025	23.0118	22.8362	22.7746	82.2479	36.3214	35.5621	2.51702	17.7185	62.3237	1.16884	1.16884	1.16884	1.16884	1.16905	1.16905
Hull	West	F-G	11.2558	9.5726	10.3445	9.72961	10.7643	10.9333	10.6703	11.4458	11.6213	11.5186	11.9902	11.8369	12.1408	5.05131	4.00123	4.00123	4.00123	4.89088	5.28439	4.00123	4.00123	4.00123	4.00144	4.89109	4.89109
Icebreaker-Fitzgerald	East	Dp-E	0.565418	0.574703	0.560599	0.573427	0.547852	0.56421	0.542335	0.537605	0.532937	0.522441	0.541445	0.554952	0.550895	36.3519	18.7733	18.852	18.6455	18.6455	19.6837	18.6455	18.6455	18.6455	18.6455	21.9058	21.9058
Ingrid_Christensen_Coast	East	C-Cp	6.5388	6.52255	6.72384	6.71995	6.50941	6.76968	6.81757	6.63116	6.65602	6.58722	6.57321	6.7199	6.65029	53.4128	36.6812	36.6803	28.0464	28.7053	30.3019	27.9753	27.9753	28.0426	27.9753	39.0505	39.0505
Institute	West	J-Jpp	24.5524	24.8187	24.1225	24.4759	25.0466	24.2	25.0726	24.9697	25.3841	25.4201	25.284	25.7722	25.8175	0	12.4313	0	0	3.41038	0.569444	0	0	0	0	0	0
Jackson-Perkins	West	F-G	1.67059	0.971517	0.940801	0.835656	1.39026	1.48004	1.34348	1.44034	1.55332	0.966785	1.95399	1.80225	1.79695	31.8107	25.4149	19.9343	14.6796	36.0955	65.5579	14.0077	13.8789	20.1806	13.7138	23.7676	23.7676
Jelbart	East	A-Ap	10.5386	10.5852	10.5386	10.5386	10.3402	11.0806	9.90564	10.0618	10.5667	10.2066	10.5099	10.3897	9.87362	53.8822	100	100	1.25985	11.5618	84.3857	1.25985	1.25985	1.25985	1.25985	1.25985	1.25985
Jutulstraumen	East	A-Ap	25.2661	24.958	25.1026	24.9137	26.0797	25.3054	25.2382	25.4744	25.2682	25.1431	25.2224	25.2909	25.3252	51.4633	67.8059	42.407	6.52803	8.62959	51.6705	5.48102	5.48102	5.48102	5.48102	5.48102	5.48102
Kamb	West	Ep-F	0.146688	0.014384	0.113656	0.0304002	0.042708	0.0937709	0.15797	0.157609	0.0719182	0.181956	0.258351	0.0891816	0.0616628	78.4662	100	78.4094	28.0175	100	100	27.7993	42.9944	28.0175	100	28.6715	0.500324
King	West	G-H	0.223184	0.222658	0.229488	0.229831	0.221373	0.221646	0.224258	0.226935	0.222691	0.227264	0.230657	0.229142	0.224955	98.6525	89.5036	89.173	89.0935	89.0935	90.5644	67.6156	67.6156	67.6156	68.1915	67.6156	67.6156
Knox_Coast	East	C-Cp	0.0307283	0.0307283	0.0277369	0.0277747	0.0191732	0.0227262	0.0271894	0.030021	0.0266561	0.0284915	0.0298456	0.0280409	0.0273407	100	66.4842	66.4842	25.6979	25.6979	33.3379	25.6979	25.6979	25.6979	25.6979	33.9805	32.1413
Kohler	West	G-H	25.5717	25.4134	22.7137	22.4443	24.0411	25.7878	25.9681	25.0647	25.5222	24.04	25.8857	25.8156	25.4442	91.7121	0.171348	0.171348	0.173881	4.3306	4.3348	0.173881	0.173881	0.173881	0.173881	0.173881	0.173881
Lambert	East	B-C	19.9027	20.139	20.3544	20.3262	20.2679	20.2549	20.1732	20.1156	20.1232	19.8193	19.8629	20.1004	20.0028	0	0	0	0	0	0	0	0	0	0	0	0
Land	West	F-G	12.5898	12.7252	12.6758	12.5474	12.2269	12.471	12.6943	12.9004	13.1438	13.0208	13.2665	12.9762	12.9219	83.4046	9.2234	9.21915	3.32396	18.84	34.3429	2.82164	2.77401	2.77401	2.77401	3.17416	3.17416
Lauritzen	East	Dp-E	1.73726	1.66552	1.76413	1.74077	1.72488	1.68992	1.77762	1.71252	1.76038	1.7419	1.75138	1.84034	1.82763	47.6581	0.21763	0.21763	0.21763	0.21763	38.0823	0.21763	0.21763	0.21763	0.21763	0.277009	0.277009
Law_Dome	East	Cp-D	4.01719	4.21314	4.07686	4.37455	3.80162	4.21893	4.1243	4.33411	4.28298	4.05992	4.09398	4.31997	4.24359	69.3471	50.1321	18.4189	9.89867	12.7034	26.7269	8.55567	7.30386	7.28951	7.29111	12.8589	12.8589
Lazarev	East	A-Ap	3.33075	3.70659	3.37233	3.51488	3.1949	3.64322	3.35162	3.41518	3.42918	3.32839	3.4067	3.38742	3.48504	23.4629	37.2411	13.3384	0.769312	0.769312	45.5078	0.769312	0.769312	0.769312	0.769312	0.782634	0.782634
Lennox-King	East	E-Ep	1.08932	1.08932	1.08932	1.08932	1.09377	1.08932	1.02405	1.08932	1.09952	1.00966	0.991243	0.999476	1.01557	99.1015	99.1015	99.1015	0.9	99.1015	86.0469	99.1015	65.3588	34.2731	36.0853	11.9223	12.1393
Leopold_and_Astrid_Coast	East	C-Cp	41.2568	41.2568	41.2568	41.2568	41.2568	41.2568	41.2568	41.2568	41.2568	41.2568	41.2568	41.2568	41.2568	100	100	100	100	100	100	100	100	100	100	100	100
Leverett	East	E-Ep	0.116566	0.116566	0.116566	0.116566	0.098906	0.116566	0.303525	0.116566	0.116566	0.0476288	0.134161	0.116566	0.116566	100	100	100	0.570771	100	0.570771	100	100	0.570771	24.3115	100	100
Lillie	East	Dp-E	2.6005	2.59074	2.76082	2.74441	2.6522	2.39249	2.75712	2.62602	2.73971	2.68881	2.69887	2.7347	2.73509	100	12.6799	12.6799	11.267	12.5234	58.4974	11.267	11.267	11.267	11.267	11.4866	11.4866
Lucchitta_Velasco	West	G-H	2.00085	2.22269	2.20161	2.21298	2.11934	2.11349	2.23515	2.13524	2.06865	2.14414	2.10693	2.14351	2.06797	42.0083	42.4895	37.9937	1.62187	1.62187	1.62187	1.62187	1.62187	1.62187	1.62187	1.62326	1.62326
MacAyeal	West	Ep-F	25.4213	25.6671	25.5582	25.6723	26.125	25.7431	25.6728	25.6791	25.9544	25.9758	25.9222	26.0192	25.9839	53.773	76.3716	55.1967	0	49.3849	61.6797	0	0	0	0	0	0
MacRobertson_Land	East	B-C	15.1734	15.2861	14.5165	14.5595	15.3384	14.7813	14.4316	14.357	15.19	14.8336	14.9612	14.8233	15.1425	78.5008	9.30145	9.2588	9.39043	9.41281	40.8137	9.39043	9.39043	9.39043	9.39043	9.39043	9.39043
Mariner	East	Dp-E	2.15796	2.17746	2.07114	2.12367	2.20014	2.13166	2.18036	2.12175	2.12728	2.08835	2.19032	2.06843	2.11148	61.0636	11.9391	10.4546	10.6036	10.4644	34.5588	7.5656	7.5656	7.5656	7.5656	7.78612	7.78612
Matusevitch	East	Dp-E	3.11408	3.10539	2.91035	2.90661	2.98017	2.98829	3.06745	3.0686	3.15715	3.17209	3.1488	3.11866	3.10608	97.7972	1.67619	1.76885	1.74836	1.74836	1.76878	1.74836	1.74836	1.74836	1.74836	1.74836	1.74836
Mawson_Coast	East	Ap-B	7.09428	7.31794	7.40757	7.39868	7.18013	7.37768	7.53268	7.21506	7.26091	7.21143	7.41342	7.46791	7.44679	40.635	4.67812	3.8722	3.10338	3.55875	11.0729	3.2609	3.15077	3.10575	2.98358	8.11999	8.11999
Mellor	East	B-C	20.0564	20.5065	20.5215	20.5498	20.3851	20.4661	20.393	20.3729	20.404	20.1877	20.3698	20.3244	20.2225	0	0	0	0	0	0	0	0	0	0	0	0
Mercer	West	Ep-F	6.77518	6.77518	6.77518	6.77518	6.84372	6.77518	6.92655	6.61405	6.85655	6.38959	6.27709	6.77518	6.77518	100	100	100	50.2197	100	72.0627	87.2887	100	30.4973	40.2746	100	100
Mertz	East	D-Dp	15.9413	15.7254	16.404	16.1172	16.0767	16.0646	15.7372	16.4341	16.2959	16.2758	16.2668	16.1323	16.2423	35.2432	2.76278	2.49254	1.5317	4.48492	40.4569	1.50073	1.50073	1.50073	1.50073	1.50073	1.50073
Minnesota	West	J-Jpp	1.95317	1.8173	1.8098	1.81294	1.85816	2.16487	2.09133	2.04303	1.91218	1.93419	2.01086	1.87411	1.95654	98.9731	100	93.1624	19.2215	19.2215	100	19.2215	19.2215	19.2215	19.2215	19.2215	19.2215
Moller	West	J-Jpp	7.01977	7.16892	7.387	7.19653	7.88411	6.65644	7.14024	7.42281	7.31302	7.50264	7.46426	7.593	7.34198	19.9203	100	19.9203	12.8252	52.2704	32.3254	1.14106	1.14106	1.14106	1.14106	1.14106	1.14106
Moscow	East	Cp-D	42.877	42.9467	43.7825	43.6532	41.9398	44.1281	43.5685	44.6282	43.2927	43.4961	44.0943	42.1605	42.8363	84.6521	75.273	69.3574	0.395162	0.523029	79.8481	0.393501	0.393501	0.393501	0.393501	0.39454	0.45303
Mulock	East	E-Ep	4.02508	4.10908	4.19039	4.16878	4.18393	4.18017	4.17342	4.1241	4.14506	4.15932	4.19111	4.19096	4.16324	1.78251	1.87685	1.78251	1.98155	0.747545	1.93265	0.275215	0.275215	0.275215	0.275215	0.275215	0.275215
Nickerson	West	F-G	5.81218	6.03864	6.08696	6.20817	5.88114	5.82453	6.14029	6.35255	5.84053	5.76193	6.13441	6.3227	6.5919	90.7498	18.4691	13.6689	0.746542	26.8225	75.026	0.816325	0.728294	0.728294	0.728294	0.837522	0.837522
Nimrod	East	E-Ep	3.29953	3.40277	3.4016	3.43777	3.36269	3.38831	3.17281	3.41031	3.32887	3.38223	3.36275	3.31003	3.52314	4.76471	2.5657	2.63051	0.25105	5.0225	3.68072	0.25105	0.25105	0.25105	0.25105	0.25105	0.25105
Ninnis	East	D-Dp	23.3142	23.4269	24.1571	23.9746	23.5189	23.7585	23.3007	23.3277	24.0563	23.9593	23.7167	24.4871	24.2183	45.1108	16.9571	14.683	8.5754	12.3518	60.5196	1.01917	1.01917	1.01917	1.01917	1.03227	1.03227
Nivl	East	A-Ap	3.77754	3.34233	3.30744	3.08041	3.88164	4.44152	3.70671	3.57069	3.75847	4.0033	3.91832	3.6845	3.76603	59.5483	36.4328	29.0765	0.431384	0.431384	24.5867	0.431384	0.431384	0.431384	0.431384	0.474555	0.474555
Oates_Coast1	East	Dp-E	0.313987	0.313934	0.358676	0.356422	0.330936	0.325831	0.314741	0.375529	0.303092	0.23801	0.31998	0.312018	0.339289	98.0053	1.09915	0	0	0	90.5602	0	0	0	0	0.0840274	0.0840274
Oates_Coast2	East	Dp-E	3.57979	3.68326	3.64403	3.68201	3.56252	3.57311	3.55488	3.54426	3.60696	3.57575	3.67473	3.59394	3.61115	65.6961	5.00626	4.97203	4.88348	6.63979	36.0378	4.88348	4.88348	4.88348	4.88348	11.8354	11.8354
Philbin	West	G-H	2.65348	2.6573	2.63524	2.64098	2.71303	2.76815	2.51443	2.0997	1.76165	1.32006	2.34634	1.13902	1.62034	100	13.8878	13.3995	8.9002	8.94421	76.1835	8.73963	8.72958	8.74089	8.76637	8.8161	8.76637
Pine_Island	West	G-H	122.889	122.208	113.9	113.563	123.847	128.141	125.809	123.739	125.391	126.346	126.89	125.84	130.299	87.8135	3.70617	2.92598	0.154823	0.188641	3.36288	0.162306	0.162306	0.162306	0.162306	0.138518	0.138518
Pope	West	G-H	8.42031	8.37621	8.38173	8.37848	8.60087	8.83908	8.89022	8.58538	8.33905	8.05521	8.37058	8.67899	8.74017	57.4514	1.51362	1.51362	1.51362	1.51362	1.51362	1.51362	1.51362	1.51362	1.51362	1.51362	1.51362
Prestud	West	Ep-F	2.38151	2.1555	2.4982	2.3594	2.41602	2.52104	2.67648	2.46606	2.43366	2.41319	2.44742	2.42836	2.61521	31.7179	71.1997	26.3565	5.32713	30.5502	9.55753	0	0	0	0	0	0
Prietsley-Rieves	East	Dp-E	1.68312	1.89029	1.64927	1.74949	1.71065	1.57924	1.7296	1.75958	1.77415	1.7909	1.77862	1.74916	1.78968	6.103	0	0	0	0	5.15069	0	0	0	0	0	0
Prince_Harald	East	Ap-B	8.16441	8.18966	8.64846	8.59863	8.32072	8.25827	8.35326	10.0865	8.95834	8.21	8.61508	8.12861	7.83903	81.6257	11.2568	11.246	0.0807587	0.0584026	86.5712	0.023841	0	0	0	0.568687	3.08942
Prince_Harald_Coast1	East	Ap-B	0.224486	0.22165	0.209719	0.212817	0.228073	0.226083	0.222449	0.259702	0.233407	0.231601	0.252081	0.227317	0.222271	95.3323	76.6431	75.5987	66.3565	66.4967	95.3323	65.3291	82.7436	67.0135	64.9368	92.682	92.682
Prince_Harald_Coast2	East	Ap-B	0.00663171	0.00664997	0.00623087	0.00633229	0.00614315	0.00506341	0.00821497	0.00528271	0.00531367	0.00560542	0.00468662	0.00656076	0.00658744	98.7787	41.2047	41.2047	41.2047	47.8529	48.7992	47.5779	41.2047	41.2047	41.2047	98.7787	98.7787
Prince_Olav_Coast	East	Ap-B	5.56249	5.83824	5.86858	5.88531	5.72418	5.96231	5.98103	5.69658	5.7166	5.6892	5.80624	5.77851	5.83848	47.1468	23.1445	23.0618	20.7002	21.7563	37.6332	20.3558	20.3951	20.4791	20.5479	27.4001	27.4001
Princess_Astrid_Coast1	East	A-Ap	0.0793953	0.0793953	0.0755752	0.0756488	0.0757117	0.0717128	0.0770748	0.0651504	0.0720232	0.0777443	0.0727554	0.0838308	0.0800227	100	88.9466	88.9466	84.6148	84.6148	97.4994	84.6148	84.6148	84.6148	84.6148	100	100
Princess_Astrid_Coast2	East	A-Ap	0.00358457	0.00090583	0.00184364	0.00124318	0.00628188	0.0086266	0.00358457	0.00536851	0.00589232	0.00506264	0.00778292	0.00408426	0.00485918	100	100	100	100	100	100	100	100	100	100	100	100
Princess_Martha_Coast1	East	K-A	0.0677271	0.0687634	0.0689528	0.0687648	0.0823106	0.0675427	0.0713452	0.0975494	0.0738124	0.0551782	0.0606578	0.0595654	0.0728671	93.2155	96.3384	92.7077	80.9501	90.7536	95.6792	83.2377	100	72.1503	72.1503	83.0087	83.0087
Princess_Martha_Coast2	East	K-A	0.0560426	0.0560426	0.0492883	0.0492883	0.0501135	0.047585	0.0560426	0.0570023	0.0568105	0.0484794	0.0465943	0.0560426	0.0560426	100	77.8616	77.8616	77.8616	77.8901	100	77.8616	77.8616	77.8616	77.8616	100	100
Publications	East	C-Cp	8.69562	8.74754	8.57122	8.61003	8.59288	8.92867	9.06232	8.69545	8.72816	8.68167	8.74546	8.47786	8.39944	52.2062	3.08577	3.08577	3.08352	3.08352	20.5109	3.08352	3.08352	3.08352	3.08352	3.0901	3.0901
Quar	East	K-A	1.05072	1.05072	1.05072	1.05072	1.05072	1.05072	1.05072	1.05072	1.05072	1.05072	1.05072	1.05072	1.05072	100	100	100	100	100	100	100	100	100	100	100	100
Rayner_Thyer	East	Ap-B	9.82755	9.76851	10.0966	10.0049	9.55802	9.84098	9.78315	9.77987	10.038	10.145	10.1757	9.97389	10.0384	70.9481	5.88597	5.23327	5.84251	7.4654	93.4246	5.18981	5.18981	5.18981	5.18981	5.19014	5.19014
Recovery	East	Jpp-K	36.9642	37.1446	37.2978	37.1933	37.676	37.4183	37.373	37.5371	37.495	37.5746	37.4368	37.3686	37.3537	18.5013	34.5979	18.4942	4.18784	32.7764	32.1519	1.61035	1.61035	1.61035	1.61035	1.61035	1.61035
Rennick	East	Dp-E	4.76552	4.60823	4.56728	4.57842	4.89916	4.88942	4.81708	4.75226	5.07678	4.92643	4.96982	5.07297	5.00435	41.5214	17.6268	5.41294	3.90005	3.74824	19.6377	3.90005	3.90005	3.90005	3.90005	3.90005	3.90005
Richter	West	Ep-F	0.624509	0.629636	0.657905	0.66243	0.642405	0.671733	0.660972	0.665988	0.61027	0.621212	0.599927	0.586516	0.611503	59.3096	5.30076	5.30076	5.30076	5.30076	53.8503	5.30076	5.30076	5.30076	5.30076	7.69275	7.69275
Riiser-Larsen	East	K-A	16.0416	17.0201	16.7357	17.4078	16.6895	16.7479	16.6551	16.3503	16.2427	16.3202	16.3013	16.4536	16.2198	61.5727	34.6504	18.014	15.4777	0.43033	18.9142	0.197379	0.197379	0.197379	0.197379	0.197379	0.197379
Ross_East1	East	E-Ep	-0.0217504	-0.0217504	-0.0217504	-0.0217504	-0.0217504	-0.0217504	-0.0217504	-0.0217504	-0.0217504	-0.0217504	-0.0217504	-0.0217504	-0.0217504	100	100	100	100	100	100	100	100	100	100	100	100
Ross_East2	East	E-Ep	1.32016	1.32016	1.32016	1.32016	1.5507	1.32016	1.31699	1.32016	1.34341	1.39122	1.37092	1.4745	2.10821	100	100	100	100	100	74.9046	100	95.4611	29.9522	43.959	55.1106	50.4815
Ross_East3	East	E-Ep	1.13989	1.16419	1.12488	1.15525	1.23146	1.10928	0.743286	1.17657	1.16921	1.0105	1.07957	0.730297	1.02569	78.6736	97.6236	78.6736	19.0287	91.2924	61.0072	72.9616	61.3466	24.4202	51.1185	13.8447	16.5716
Ross_East4	East	E-Ep	2.65813	2.94064	2.58724	2.80019	2.58329	2.65495	2.57124	2.53888	2.63892	2.66038	2.65475	2.70934	2.58985	1.75053	24.866	1.75053	1.89311	14.0099	22.1066	0.98361	0.98361	0.98361	0.98361	0.98361	0.98361
Ross_East5	East	E-Ep	0.608501	0.529742	0.69194	0.58307	0.697275	0.692658	0.623556	0.600287	0.651197	0.665355	0.746927	0.903891	0.701743	22.5618	24.0902	14.6002	8.6634	3.57939	22.9599	2.15138	2.15138	2.15138	2.15138	2.15138	2.15138
Ruppert_Coast2	West	Ep-F	0.218119	0.217537	0.21677	0.216779	0.223523	0.19775	0.214882	0.216721	0.191016	0.231175	0.209553	0.178411	0.19081	98.3595	97.7864	95.9775	26.4563	26.2652	99.5694	10.0311	10.0311	10.0311	46.4663	74.2798	74.2798
Rutford	West	J-Jpp	21.5589	21.3858	24.2908	22.1854	21.9764	21.6054	21.5698	21.3227	21.5313	21.2489	21.7967	20.9334	20.4838	35.7204	83.1228	33.1726	26.8379	39.7618	93.3385	11.7392	11.7392	11.7392	11.7392	11.7392	11.7392
Sabrina_Coast1	East	Cp-D	0.183412	0.196706	0.209244	0.214368	0.178374	0.203741	0.20861	0.20252	0.196845	0.200213	0.198704	0.203245	0.21441	48.1008	43.6783	38.618	37.1863	38.618	43.8595	37.2473	37.1863	37.1863	37.1863	46.6839	46.6839
Sabrina_Coast2	East	Cp-D	0.682232	0.77384	0.785958	0.807703	0.739424	0.703243	0.746833	0.749525	0.737348	0.755573	0.746121	0.759056	0.746031	34.1191	13.2143	12.6722	12.4339	12.6499	12.7928	12.4339	12.4339	12.4339	12.4339	12.4339	12.4339
Saunders_Coast	West	Ep-F	0.0100407	0.0100407	0.0100407	0.0100407	0.0100407	0.0100407	0.0100407	0.0100407	0.0100407	0.0100407	0.0100407	0.0100407	0.0100407	100	100	100	100	100	100	100	100	100	100	100	100
Scott	East	E-Ep	2.44917	2.44917	2.44917	2.44917	2.3655	2.44917	2.60778	2.44917	2.44917	2.50764	2.46968	2.44917	2.44917	100	100	100	1.79002	100	58.9926	100	100	53.3082	100	100	100
Shackleton	East	E-Ep	0.233026	0.233026	0.233026	0.233026	0.230286	0.233026	0.233026	0.233026	0.233026	0.217201	0.237126	0.290108	0.256536	100	100	100	0	100	100	100	100	4.152	22.3856	100	100
Shirase_Glacier	East	Ap-B	15.2892	16.3831	15.8276	16.3035	16.0863	16.0845	16.0971	16.0401	15.9061	15.4416	15.8835	15.9359	16.0416	4.24137	0.47672	0.47672	0.47672	3.04833	3.84396	0.68202	2.77526	2.64312	2.74104	2.66469	2.66469
Shirases_Coast1	West	Ep-F	0.0235618	0.0183306	0.0232145	0.0165468	0.0230171	0.0212325	0.0219944	0.0444165	0.0293635	0.0343945	0.025715	0.0302066	0.0471653	85.4364	95.5781	83.8229	64.9359	65.0686	95.9818	59.5219	59.5219	59.5219	59.5219	60.0098	60.0098
Shirases_Coast2	West	Ep-F	0.0607364	0.0610669	0.0616177	0.0541631	0.0564339	0.0615705	0.0611094	0.0497393	0.0571963	0.0548553	0.0546033	0.0546997	0.0424922	96.426	89.3003	77.0809	89.3003	89.3003	96.7367	58.2724	58.2362	58.2362	58.2362	58.2724	58.2724
Skelton	East	E-Ep	2.14525	2.60961	2.06342	2.3554	2.35297	2.1391	2.26568	2.51766	2.4934	2.34454	2.59193	2.55827	2.52325	29.5733	33.1334	27.8141	10.0132	5.68618	27.8153	4.62098	4.62098	4.62098	4.62098	4.62096	4.62096
Slava	East	Dp-E	3.55525	3.54636	3.67808	3.63096	3.4731	3.57717	3.72942	3.61208	3.66677	4.04784	3.36037	3.34418	3.72036	100	17.6833	17.61	6.70214	17.5023	70.2702	6.41801	6.35527	6.35527	6.35527	7.26559	7.26559
Slessor	East	Jpp-K	24.5349	23.8726	24.4003	23.9125	24.639	24.3509	24.2393	24.7336	24.9651	25.0877	24.9368	24.9262	24.8156	5.8145	41.8059	5.8145	6.09295	21.9869	23.1818	0.336835	0.336835	0.336835	0.336835	0.336835	0.336835
Smith	West	G-H	12.7508	12.4798	10.6406	10.5151	11.4979	12.539	13.1534	13.3507	13.1761	13.1909	13.4512	13.633	13.6955	80.2736	0	0	0	0	0	0	0	0	0	0	0
Sulzberger	West	Ep-F	12.2873	12.2217	12.4375	12.3557	12.4493	12.5692	12.4801	13.8565	12.4829	13.1972	13.0044	12.5367	13.6561	72.7779	66.6747	63.9123	49.6564	44.4637	73.0828	0.818941	0.818941	0.818941	0.824065	1.28011	1.28011
Support_Force	East	Jpp-K	9.44777	9.18815	8.81903	9.11548	9.39546	9.17764	9.39364	9.71132	9.57475	9.4974	9.49085	9.95819	9.55259	23.6274	66.1512	23.5996	8.96733	22.8259	44.1817	2.22295	2.22295	2.22295	2.22295	2.22295	2.22295
Thomson	West	H-Hp	0.36874	0.304241	0.372701	0.340935	0.373957	0.381609	0.353777	0.36529	0.380115	0.33959	0.369668	0.398797	0.39679	28.6207	13.9783	13.9783	14.222	13.9783	13.9289	13.9549	15.8385	13.9204	13.9377	13.9549	13.9549
Thwaites	West	G-H	114.468	104.055	106.877	105.227	111.746	117.626	121.708	120.806	118.962	118.04	122.186	124.335	126.014	13.331	0.277825	0.277825	0.277825	0.277825	0.279437	0.344584	0.287115	0.475015	0.277825	0.277825	0.277825
Totten	East	Cp-D	69.952	69.952	69.952	69.952	70.5596	71.3736	70.5474	70.151	68.7889	68.9762	68.0918	68.3458	64.9256	100	100	100	13.2658	21.7778	61.7321	2.62051	2.62051	2.62051	2.62051	2.62051	2.62051
Tracy_Tremenchus	East	C-Cp	0.491242	0.50625	0.478202	0.479979	0.489518	0.507967	0.53882	0.440548	0.468339	0.464963	0.470456	0.489045	0.460985	63.099	13.2893	12.2233	0	0	4.71441	0	0	0	0	0	0
Tucker	East	Dp-E	0.747602	0.73046	0.694916	0.715734	0.722434	0.764351	0.711189	0.745256	0.762947	0.741266	0.75847	0.736941	0.751654	68.6039	5.16493	4.82787	3.43029	3.6296	67.5465	3.43029	3.43029	3.43029	3.43029	3.43149	3.43149
Union	West	J-Jpp	0.574895	0.574895	0.574895	0.574895	0.574895	0.574895	0.574895	0.574895	0.574895	0.574895	0.574895	0.574895	0.574895	100	100	100	100	100	100	100	100	100	100	100	100
Venable	West	H-Hp	11.2537	11.6428	11.736	11.898	11.3034	11.5282	10.796	11.1117	11.2266	10.819	10.5868	10.8928	10.6189	62.4704	16.8033	14.1359	1.40827	13.5562	30.8377	1.40044	1.40044	1.41664	1.34516	1.41664	1.41664
Victoria_Land1	East	Dp-E	0.610334	0.706747	0.737164	0.733301	0.70338	0.669458	0.697046	0.708314	0.721653	0.724342	0.699187	0.718803	0.688512	29.726	5.89841	5.90186	5.89613	5.75951	28.3377	5.63358	5.63358	5.63358	5.63358	5.9464	5.9464
Victoria_Land2	East	Dp-E	1.48229	1.51559	1.50387	1.50935	1.4628	1.45565	1.49366	1.52266	1.46132	1.48737	1.48004	1.40489	1.41933	60.5409	13.3442	8.53426	6.27848	6.27808	61.4735	6.28279	6.27979	6.27747	6.28051	7.34707	7.34707
Victoria_Land3	East	Dp-E	0.0704769	0.0778494	0.0700833	0.0750909	0.0622772	0.0727421	0.0660983	0.0656848	0.0773257	0.0700299	0.0766519	0.0857549	0.0732949	84.6157	71.9652	57.2455	25.079	25.079	84.7639	25.079	25.079	25.079	25.079	45.4479	45.4479
Vigrid	East	A-Ap	2.51688	2.76506	2.42316	2.72692	2.68209	2.65371	2.56311	2.0753	2.39759	2.49958	2.42843	2.54055	2.60065	29.4871	5.11955	5.09019	0.578929	0.578929	18.5327	0.587529	0.578929	0.578929	0.578929	0.675633	0.675633
Vincennes_Bay	East	Cp-D	22.5042	22.9491	23.0269	23.1625	22.4156	22.5122	22.4395	23.3143	22.789	22.8705	22.7786	23.1803	23.0395	53.1396	33.0731	28.0041	21.6061	27.9828	26.5771	19.0038	23.031	21.6307	23.8909	19.1233	19.1233
Voyeykov	East	Cp-D	2.07666	2.19797	2.10062	2.15861	2.04428	2.0179	2.07227	2.15247	2.13821	2.12141	2.12401	2.15104	2.11703	6.79277	3.88709	2.7149	1.27352	1.27352	4.9188	1.27352	1.27352	1.27352	1.27352	5.1054	5.1054
Walgreen_Coast	West	G-H	1.04206	1.09991	0.872211	0.931264	1.05857	1.09002	1.04054	1.0371	1.01433	1.03497	0.947501	0.814393	0.996138	79.4564	42.848	38.7485	19.3917	19.2239	63.1234	18.6372	18.6372	18.956	18.956	18.9175	18.9175
Whillans	West	Ep-F	21.5528	21.5528	21.5528	21.5528	21.1387	21.5528	21.5528	21.3045	21.5842	22.1678	17.6717	15.8575	18.3629	100	100	100	17.2491	100	100	89.7748	99.3122	0.909103	22.9915	50.0663	47.5405
Wilhelm_II_Coast	East	C-Cp	17.598	17.3982	16.9799	17.2605	16.6449	16.2934	18.1275	17.3567	17.5847	17.647	17.4774	17.941	17.8819	57.6173	28.1269	13.4766	4.92338	5.46546	8.61307	4.23382	4.18882	4.1886	4.1886	9.59843	9.59843
Wilkes_Land1	East	D-Dp	1.07073	1.50917	1.42354	1.54311	0.975644	0.940418	1.58928	1.16029	1.08952	1.0556	1.12641	1.09855	1.15676	59.0673	40.0275	31.4112	22.2879	41.2284	39.1879	22.2576	22.2576	22.2576	22.2576	22.45	22.45
Wilkes_Land2	East	D-Dp	0.841835	0.939021	0.875414	0.920685	0.881798	0.692761	0.831167	0.854394	0.884022	0.84969	0.821561	1.11163	1.05147	83.4921	47.3829	46.6372	39.4811	40.1319	62.532	15.1093	39.4791	15.1086	15.1086	43.6097	43.5947
WilmaRobertDowner	East	Ap-B	7.25215	7.40135	7.12033	7.25567	7.11631	7.23645	7.35375	7.30038	7.33973	7.34425	7.49816	7.4811	7.51609	69.9654	20.2419	20.3919	30.0328	21.0978	72.6544	20.2419	20.2419	20.2419	20.2419	20.2639	20.2639
Withrow	West	Ep-F	0.402059	0.407371	0.472255	0.474748	0.431214	0.431664	0.475098	0.546554	0.43894	0.446313	0.42081	0.468511	0.462621	39.3648	8.31815	6.96946	3.5147	3.5147	19.5576	3.44786	3.44786	3.44786	3.44786	3.44786	3.44786

## Sheet: Basins and Ice Sheet
Basin	1999-2006	2007-2008	2009-2010	2011-2012	2013	2014	2015	2016	2017	2018	*Gt yr-1
J-Jpp	140.069	142.255	139.587	137.83	140.124	138.173	139.281	140.722	138.449	137.94
H-Hp	50.0076	50.0556	50.6254	48.9479	50.2976	50.2892	49.5286	49.9664	49.8416	51.9381
G-H	281.387	299.163	312.665	314.82	310.459	309.715	307.469	316.064	315.916	322.632
F-G	104.077	105.657	107.843	106.304	111.582	110.811	110.294	112.705	112.276	109.57
Ep-F	92.2288	92.5393	92.3479	92.3696	93.3647	92.3696	93.3185	88.4704	86.6808	90.4482
West	667.768	689.669	703.067	700.271	705.827	701.358	699.891	707.928	703.164	712.529
E-Ep	45.9548	46.4121	45.4123	44.7181	45.3922	45.603	45.872	45.7366	45.2094	45.9743
Dp-E	36.2194	36.6345	36.0742	36.9323	36.8277	37.4121	37.4979	37.1402	37.0619	37.4477
D-Dp	111.031	109.121	108.308	108.98	108.713	109.137	108.233	107.51	108.946	108.049
Cp-D	200.434	198.033	202.097	199.604	201.041	197.088	197.716	197.876	197.458	194.443
C-Cp	108.686	108.841	109.568	110.67	110.814	110.574	110.58	110.219	110.582	110.004
B-C	74.5375	75.4792	74.7077	74.4255	74.39	75.1014	74.2062	74.5116	74.8328	74.6324
Ap-B	59.1369	58.4679	59.4642	59.5506	60.4774	59.6682	58.4322	59.8482	59.0609	59.208
A-Ap	86.6321	88.9171	88.5841	85.5041	86.5758	87.3269	87.0713	86.4652	86.9838	87.6958
K-A	49.5634	49.0922	48.7187	49.6998	49.3545	48.6452	48.3342	48.2238	49.9744	49.2988
Jpp-K	92.3988	95.0049	93.4392	93.3482	94.3153	94.4798	94.6965	94.2959	95.2957	94.2954
East	864.594	866.004	866.374	863.433	867.9	865.036	862.638	861.826	865.405	861.048
Total	1532.36	1555.67	1569.44	1563.7	1573.73	1566.39	1562.53	1569.75	1568.57	1573.58

## Sheet: Filtered Timeseries
Name	Region	Basin	1999-2002	2003-2006	1999-2006	2007-2008	2009-2010	2011-2012	2013	2014	2015	2016	2017	2018
Abbot	West	H-Hp				23.096	23.0099		23.4728	22.87	22.5135	22.4036	22.4031	23.3025
Academy	East	Jpp-K				16.2729					16.2729	16.2729		16.2729
Adelie_Coast	East	D-Dp	20.2234		20.1942	19.8713	20.5012	20.3796	20.3095	19.7615	19.8125	19.808	19.7912	19.4135
Alison	West	H-Hp
American_HighLand	East	B-C		11.5293	11.5178	11.8551	11.5777	11.8945	11.9416	11.8344	11.7734	11.7567	11.9727	11.7193
Amundsen	East	E-Ep										1.12359
Atka	East	K-A	0.170907		0.653633	0.810699	0.810855	0.727105	0.849116	0.763411	0.87378	0.84588	0.940547	0.886648
Aviator	East	Dp-E		0.988971	0.997082	0.991167	0.9518	0.990347		0.969002	0.959593	0.974467	0.997361	0.995122
Bailey	East	Jpp-K		5.92057	6.03164		6.21944		6.06046	6.17194	6.26391	6.1586		6.30058
Baudouin	East	A-Ap	24.0289	22.7488	23.334	23.7642	22.3988		22.6204	22.9631	22.6209	21.9227	22.9515	23.4366
Beardmore	East	E-Ep											5.07215	5.12878
Bindschadler	West	Ep-F				16.5849			16.0707	16.3691	16.2913	16.327	16.3557	16.2093
Borchgrevink	East	A-Ap			19.0973	18.8925	18.9805		19.2875	18.8658	19.1867	18.9762	18.6513	19.1237
Bowman_Strom_Live_Axel-Heigerg	East	E-Ep									1.99713	1.93793
Brunt_Stancomb	East	K-A	24.1225	23.031	23.5508	23.403	22.9605	24.0292	23.7164	23.2027	23.1781	22.9775	23.9599	23.7787
Budd_Coast	East	Cp-D
Butler-Swinburne	West	Ep-F		2.9619	2.9467	2.88682	2.6437			2.55622	2.59811	2.58118	2.58999	2.68123
Byrd	East	E-Ep	17.4051	17.4694	17.4514	17.6923	17.5084	17.1606	17.285	17.3739	17.7752	17.4455	17.3468	17.3147
Campbell-Tinker	East	Dp-E		0.802869	0.818516	0.817764	0.830476	0.862219	0.848898		0.846072	0.839842	0.835234	0.839282
Carlson	West	J-Jpp							9.28285	8.36175	8.5028	8.64017	8.03367	7.40486
Clarie_Coast	East	Cp-D			5.86315	5.6908	5.64346		5.58626	5.53968	5.53175	5.49375	5.82328	5.85238
Coats_Coast	East	K-A
Conger_Glenzer	East	C-Cp		1.22769	0.868474	1.33782	1.12839	0.934205	1.51043	1.4015	1.44342	1.42989	1.40904	1.37152
Cook	East	D-Dp		31.8471	32.2141	32.321		32.1494	31.8674	31.8151	31.1558	30.9898	31.1491	31.4756
Cooke	West	H-Hp
Cosgrove	West	G-H		4.74286	4.80465	4.82537	4.76279		4.81508	4.67195	4.63479	4.78438	4.49951	4.68104
D_Orville_Coast	West	J-Jpp				5.0844	5.13901		4.89248	4.74952	4.73526	5.00376	5.01526	5.00239
David	East	Dp-E		6.50077	6.5715		6.62615	6.71328	6.82431	6.83535	6.86504	6.86564	6.82775	6.80505
Denman_Scott	East	C-Cp		33.4242	33.5361	33.9908	34.6603		34.8929	34.4523	34.4699	34.236	34.2599	33.9557
Dibble	East	D-Dp				15.4763			14.7594	15.2347	15.124	14.7803	15.1766	14.4907
Dry Valleys	East	Dp-E	0.881544	0.951321	0.938015	0.98924	0.99228		0.982579	1.01133	1.01162	1.01153	1.06585	1.0794
Echelmeyer	West	Ep-F				2.14359			2.10631	2.22584	2.23474	2.18628	2.24189	2.33582
Edward_VIII	East	Ap-B		1.30537	1.32799	1.30819	1.47675			1.3861	1.34064	1.30644	1.2643	1.26979
Ekstrom	East	K-A		3.95338	4.04046	3.90688	4.03375		4.19315	4.21797	3.8563	3.96872	4.38303	4.14659
Enderby_Land	East	Ap-B				2.92885			2.85027	2.81274	2.80186	2.88264	2.78783	2.98138
Enderby_Land2	East	Ap-B
Evans	West	J-Jpp				46.1925	46.2637		45.8733	44.2179		45.7112	44.727	45.7083
Ferrigno	West	H-Hp	8.06214	7.99483	7.92561	8.28311	8.39158	8.07788	8.1812	8.44016	8.837	8.88845	8.53528	8.93272
Fisher	East	B-C
Foundation	West	J-Jpp										23.3661		22.6381
Fox	West	H-Hp	2.73577	3.55448	3.23525	3.75146	4.04432	3.83209	3.96279	4.15844	3.80921	4.45093	4.37589	5.32469
Frost	East	Cp-D	27.2233	26.5502	26.7756	26.9952	26.6676	26.5976	25.966	25.7874	25.821	25.982	26.4002	26.4192
Frostman-Lord-Shuman-Anandakri	West	F-G				2.62974			2.49219	2.99332	2.91355	3.09567
Getz	West	F-G		71.5943	69.3351	72.7645	74.3834		76.9505	75.659	76.1119	76.2646	76.3849	73.0997
Hamilton	West	Ep-F				0.521912	0.608302		0.527202	0.497995	0.470828	0.474183	0.45871	0.402339
Haynes	West	G-H	7.748	8.12216	7.95423	8.49259	8.77575	8.96317	8.59851	8.58636	8.43581	8.8652	8.78742	8.84858
Hercules	West	J-Jpp	0.895776	1.17017	1.08374		0.809743	0.603985	0.478836	0.919965	0.896162	0.869666	1.02738	1.01197
Holmes	East	Cp-D				22.4655			22.6819	22.2654	22.6025	23.0118	22.8362	22.7746
Hull	West	F-G	9.5726	10.3445	9.72961	10.7643	10.9333	10.6703	11.4458	11.6213	11.5186	11.9902	11.8369	12.1408
Icebreaker-Fitzgerald	East	Dp-E		0.560599	0.573427	0.547852	0.56421	0.542335	0.537605	0.532937	0.522441	0.541445	0.554952	0.550895
Ingrid_Christensen_Coast	East	C-Cp					6.76968		6.63116	6.65602	6.58722	6.57321
Institute	West	J-Jpp	24.8187	24.1225	24.4759	25.0466	24.2	25.0726	24.9697	25.3841	25.4201	25.284	25.7722	25.8175
Jackson-Perkins	West	F-G		0.940801	0.835656	1.39026			1.44034	1.55332		1.95399	1.80225	1.79695
Jelbart	East	A-Ap				10.3402			10.0618	10.5667	10.2066	10.5099	10.3897	9.87362
Jutulstraumen	East	A-Ap					25.3054		25.4744	25.2682	25.1431	25.2224	25.2909	25.3252
Kamb	West	Ep-F				0.042708			0.157609		0.181956		0.0891816	0.0616628
King	West	G-H
Knox_Coast	East	C-Cp				0.0191732	0.0227262		0.030021	0.0266561	0.0284915	0.0298456
Kohler	West	G-H		22.7137	22.4443	24.0411	25.7878	25.9681	25.0647	25.5222	24.04	25.8857	25.8156	25.4442
Lambert	East	B-C	20.139	20.3544	20.3262	20.2679	20.2549	20.1732	20.1156	20.1232	19.8193	19.8629	20.1004	20.0028
Land	West	F-G		12.6758	12.5474	12.2269	12.471		12.9004	13.1438	13.0208	13.2665	12.9762	12.9219
Lauritzen	East	Dp-E		1.76413	1.74077	1.72488	1.68992		1.71252	1.76038	1.7419	1.75138	1.84034	1.82763
Law_Dome	East	Cp-D			4.37455		4.21893	4.1243	4.33411	4.28298	4.05992	4.09398	4.31997	4.24359
Lazarev	East	A-Ap	3.70659		3.51488	3.1949			3.41518	3.42918	3.32839	3.4067	3.38742	3.48504
Lennox-King	East	E-Ep				1.09377							0.999476	1.01557
Leopold_and_Astrid_Coast	East	C-Cp				41.2568	41.2568		41.2568	41.2568	41.2568	41.2568	41.2568	41.2568
Leverett	East	E-Ep				0.098906					0.0476288	0.134161
Lillie	East	Dp-E		2.76082	2.74441	2.6522			2.62602	2.73971	2.68881	2.69887	2.7347	2.73509
Lucchitta_Velasco	West	G-H				2.11934	2.11349		2.13524	2.06865	2.14414	2.10693	2.14351	2.06797
MacAyeal	West	Ep-F							25.6791	25.9544	25.9758	25.9222	26.0192	25.9839
MacRobertson_Land	East	B-C		14.5165	14.5595	15.3384	14.7813		14.357	15.19	14.8336	14.9612	14.8233	15.1425
Mariner	East	Dp-E		2.07114	2.12367	2.20014	2.13166		2.12175	2.12728	2.08835	2.19032	2.06843	2.11148
Matusevitch	East	Dp-E		2.91035	2.90661	2.98017	2.98829	3.06745	3.0686	3.15715	3.17209	3.1488	3.11866	3.10608
Mawson_Coast	East	Ap-B		7.40757	7.39868	7.18013	7.37768		7.21506	7.26091	7.21143	7.41342	7.46791	7.44679
Mellor	East	B-C	20.5065	20.5215	20.5498	20.3851	20.4661	20.393	20.3729	20.404		20.3698	20.3244	20.2225
Mercer	West	Ep-F
Mertz	East	D-Dp		16.404	16.1172	16.0767	16.0646		16.4341	16.2959	16.2758	16.2668	16.1323	16.2423
Minnesota	West	J-Jpp				1.85816	2.16487		2.04303	1.91218	1.93419	2.01086	1.87411	1.95654
Moller	West	J-Jpp	7.16892		7.19653				7.42281	7.31302	7.50264	7.46426	7.593	7.34198
Moscow	East	Cp-D				41.9398	44.1281		44.6282	43.2927	43.4961	44.0943	42.1605	42.8363
Mulock	East	E-Ep	4.10908	4.19039	4.16878	4.18393	4.18017	4.17342	4.1241	4.14506	4.15932	4.19111	4.19096	4.16324
Nickerson	West	F-G		6.08696	6.20817	5.88114	5.82453		6.35255	5.84053	5.76193	6.13441	6.3227	6.5919
Nimrod	East	E-Ep	3.40277	3.4016	3.43777	3.36269	3.38831		3.41031	3.32887	3.38223	3.36275	3.31003	3.52314
Ninnis	East	D-Dp		24.1571	23.9746	23.5189	23.7585		23.3277	24.0563	23.9593	23.7167	24.4871	24.2183
Nivl	East	A-Ap				3.88164		3.70671	3.57069	3.75847	4.0033	3.91832	3.6845	3.76603
Oates_Coast1	East	Dp-E		0.358676	0.356422	0.330936	0.325831			0.303092	0.23801	0.31998	0.312018	0.339289
Oates_Coast2	East	Dp-E		3.64403	3.68201	3.56252	3.57311		3.54426	3.60696	3.57575	3.67473	3.59394	3.61115
Philbin	West	G-H		2.63524	2.64098	2.71303	2.76815		2.0997	1.76165	1.32006		1.13902	1.62034
Pine_Island	West	G-H		113.9	113.563	123.847	128.141	125.809	123.739	125.391	126.346	126.89	125.84	130.299
Pope	West	G-H		8.38173	8.37848	8.60087	8.83908	8.89022	8.58538	8.33905	8.05521	8.37058	8.67899	8.74017
Prestud	West	Ep-F			2.3594	2.41602		2.67648	2.46606	2.43366	2.41319	2.44742	2.42836	2.61521
Prietsley-Rieves	East	Dp-E	1.89029	1.64927	1.74949	1.71065	1.57924	1.7296	1.75958	1.77415	1.7909	1.77862	1.74916	1.78968
Prince_Harald	East	Ap-B		8.64846	8.59863	8.32072	8.25827			8.95834	8.21	8.61508	8.12861	7.83903
Prince_Harald_Coast1	East	Ap-B
Prince_Harald_Coast2	East	Ap-B
Prince_Olav_Coast	East	Ap-B		5.86858	5.88531	5.72418	5.96231		5.69658	5.7166	5.6892	5.80624	5.77851	5.83848
Princess_Astrid_Coast1	East	A-Ap
Princess_Astrid_Coast2	East	A-Ap
Princess_Martha_Coast1	East	K-A
Princess_Martha_Coast2	East	K-A
Publications	East	C-Cp		8.57122	8.61003	8.59288	8.92867	9.06232	8.69545	8.72816	8.68167	8.74546	8.47786	8.39944
Quar	East	K-A				1.05072	1.05072		1.05072	1.05072	1.05072	1.05072	1.05072	1.05072
Rayner_Thyer	East	Ap-B		10.0966	10.0049		9.84098		9.77987	10.038	10.145	10.1757	9.97389	10.0384
Recovery	East	Jpp-K	37.1446		37.1933				37.5371	37.495	37.5746	37.4368	37.3686	37.3537
Rennick	East	Dp-E		4.56728	4.57842	4.89916	4.88942	4.81708	4.75226	5.07678	4.92643	4.96982	5.07297	5.00435
Richter	West	Ep-F		0.657905	0.66243	0.642405	0.671733		0.665988	0.61027	0.621212	0.599927	0.586516	0.611503
Riiser-Larsen	East	K-A			17.4078	16.6895	16.7479	16.6551	16.3503	16.2427	16.3202	16.3013	16.4536	16.2198
Ross_East1	East	E-Ep
Ross_East2	East	E-Ep									1.39122
Ross_East3	East	E-Ep				1.23146					1.0105		0.730297	1.02569
Ross_East4	East	E-Ep	2.94064		2.80019	2.58329	2.65495	2.57124	2.53888	2.63892	2.66038	2.65475	2.70934	2.58985
Ross_East5	East	E-Ep	0.529742	0.69194	0.58307	0.697275	0.692658	0.623556	0.600287	0.651197	0.665355	0.746927	0.903891	0.701743
Ruppert_Coast2	West	Ep-F				0.223523	0.19775		0.216721	0.191016	0.231175
Rutford	West	J-Jpp				21.9764			21.3227	21.5313	21.2489	21.7967	20.9334	20.4838
Sabrina_Coast1	East	Cp-D
Sabrina_Coast2	East	Cp-D		0.785958	0.807703	0.739424	0.703243	0.746833	0.749525	0.737348	0.755573	0.746121	0.759056	0.746031
Saunders_Coast	West	Ep-F
Scott	East	E-Ep				2.3655
Shackleton	East	E-Ep				0.230286					0.217201	0.237126
Shirase_Glacier	East	Ap-B	16.3831		16.3035	16.0863	16.0845	16.0971	16.0401	15.9061	15.4416	15.8835	15.9359	16.0416
Shirases_Coast1	West	Ep-F
Shirases_Coast2	West	Ep-F
Skelton	East	E-Ep	2.60961		2.3554	2.35297	2.1391	2.26568	2.51766	2.4934	2.34454	2.59193	2.55827	2.52325
Slava	East	Dp-E		3.67808	3.63096	3.4731	3.57717		3.61208	3.66677		3.36037	3.34418	3.72036
Slessor	East	Jpp-K	23.8726		23.9125	24.639	24.3509	24.2393	24.7336	24.9651	25.0877	24.9368	24.9262	24.8156
Smith	West	G-H		10.6406	10.5151	11.4979	12.539	13.1534	13.3507	13.1761	13.1909	13.4512	13.633	13.6955
Sulzberger	West	Ep-F								12.4829	13.1972	13.0044	12.5367	13.6561
Support_Force	East	Jpp-K	9.18815		9.11548	9.39546	9.17764		9.71132	9.57475	9.4974	9.49085	9.95819	9.55259
Thomson	West	H-Hp	0.304241	0.372701	0.340935	0.373957	0.381609	0.353777	0.36529	0.380115	0.33959	0.369668	0.398797	0.39679
Thwaites	West	G-H	104.055	106.877	105.227	111.746	117.626	121.708	120.806	118.962	118.04	122.186	124.335	126.014
Totten	East	Cp-D				70.5596	71.3736		70.151	68.7889	68.9762	68.0918		64.9256
Tracy_Tremenchus	East	C-Cp		0.478202	0.479979	0.489518	0.507967		0.440548	0.468339	0.464963	0.470456	0.489045	0.460985
Tucker	East	Dp-E		0.694916	0.715734	0.722434	0.764351		0.745256	0.762947	0.741266	0.75847	0.736941	0.751654
Union	West	J-Jpp
Venable	West	H-Hp		11.736	11.898	11.3034	11.5282		11.1117	11.2266	10.819	10.5868	10.8928	10.6189
Victoria_Land1	East	Dp-E	0.706747	0.737164	0.733301	0.70338	0.669458	0.697046	0.708314	0.721653	0.724342	0.699187	0.718803	0.688512
Victoria_Land2	East	Dp-E		1.50387	1.50935	1.4628	1.45565		1.52266	1.46132	1.48737	1.48004	1.40489	1.41933
Victoria_Land3	East	Dp-E				0.0622772	0.0727421		0.0656848	0.0773257	0.0700299	0.0766519
Vigrid	East	A-Ap	2.76506		2.72692	2.68209	2.65371	2.56311		2.39759	2.49958	2.42843	2.54055	2.60065
Vincennes_Bay	East	Cp-D			23.1625	22.4156	22.5122	22.4395		22.789	22.8705	22.7786	23.1803	23.0395
Voyeykov	East	Cp-D	2.19797	2.10062		2.04428	2.0179	2.07227	2.15247	2.13821	2.12141	2.12401	2.15104	2.11703
Walgreen_Coast	West	G-H				1.05857	1.09002		1.0371	1.01433	1.03497	0.947501	0.814393	0.996138
Whillans	West	Ep-F									21.5528	21.5528
Wilhelm_II_Coast	East	C-Cp		16.9799	17.2605	16.6449	16.2934		17.3567	17.5847	17.647	17.4774	17.941	17.8819
Wilkes_Land1	East	D-Dp				0.975644			1.16029	1.08952	1.0556	1.12641	1.09855	1.15676
Wilkes_Land2	East	D-Dp							0.854394		0.84969	0.821561
WilmaRobertDowner	East	Ap-B		7.12033	7.25567		7.23645		7.30038	7.33973	7.34425	7.49816	7.4811	7.51609
Withrow	West	Ep-F		0.472255	0.474748	0.431214	0.431664	0.475098		0.43894	0.446313	0.42081	0.468511	0.462621
Commandant*	East	D-Dp	4.38028		4.48568	4.34859	4.18858	3.89937	3.84872	3.89201	3.9573	3.80926
*Commandant is a glacier within the Adelie Land catchment
