# Supplementary material for: High spatial and temporal variability in Antarctic ice discharge linked to ice shelf buttressing and bed geometry
Source: Sci Rep. 2022 Jun 29;12:10968. doi: 10.1038/s41598-022-13517-2 (PMC9243100; doi:10.1038/s41598-022-13517-2)
Supplement: Supplementary file 3 — Supplementary Information 3. [file 41598_2022_13517_MOESM3_ESM.xlsx]

## Sheet: Catchment_Velocity
Name	Region	Basin	Ice Velocity Error (Gt yr-1)
			MEaSUREs	1999-2002	2003-2006	1999-2006	2007-2008	2009-2010	2011-2012	2013	2014	2015	2016	2017	2018
Abbot	West	H-Hp	0.0290009	0.257896	0.348541	0.360427	0.430294	0.68917	0.25312	0.371101	0.310239	0.427322	0.425409	0.382474	0.291198
Academy	East	Jpp-K	0.354457	0.915702	0.654493	0.877319	0.595137	0.570436	0.749232	0.516228	0.51493	0.515702	1.81448	0.276685	0.231585
Adelie_Coast	East	D-Dp	0.0548867	1.74012	0.811413	1.40745	0.518044	0.46154	0.43311	0.34447	0.261485	0.240237	0.264668	0.237131	0.2275
Alison	West	H-Hp	0.00682427	0.118851	0.11567	0.140753	0.0898467	0.0625147	0.06441	0.0413305	0.037701	0.0440523	0.0506581	0.0388964	0.0372139
American_HighLand	East	B-C	0.120002	1.46066	0.678691	0.780513	0.488632	0.664972	1.48821	0.494566	0.357672	0.219598	0.267023	0.133456	0.131193
Amundsen	East	E-Ep	0.0866873	0.0983272	0.0983272	0.0983272	0.0983272	0.0983272	0.0983272	0.0983272	0.0983272	0.0983272	0.112703	0.0983272	0.0983272
Atka	East	K-A	0.0239899	0.185516	0.144469	0.171112	0.0844493	0.157669	0.15681	0.0669484	0.0245849	0.0462988	0.0649933	0.032876	0.0242134
Aviator	East	Dp-E	0.0369012	0.200066	0.234978	0.223809	0.0698281	0.0801024	0.0600428	0.10227	0.034866	0.0330764	0.0439666	0.0154626	0.016658
Bailey	East	Jpp-K	0.133973	0.529213	0.25323	0.609688	0.574811	0.496265	0.444068	0.170141	0.116082	0.131234	0.300699	0.0795518	0.0795457
Baudouin	East	A-Ap	0.0569528	1.21345	0.907422	1.07247	0.672635	0.723043	0.693933	0.466302	0.325206	0.259873	0.30296	0.244144	0.240317
Beardmore	East	E-Ep	0.0699291	0.124662	0.124662	0.124662	0.124662	0.124662	0.124662	0.124662	0.124662	0.140995	0.309936	0.0908555	0.0931664
Bindschadler	West	Ep-F	0.0366229	0.774483	0.534221	0.807346	0.483112	0.259308	0.307164	0.173575	0.170091	0.186311	0.192126	0.166942	0.166942
Borchgrevink	East	A-Ap	0.0909245	0.280939	1.05352	0.280939	0.916748	0.725776	0.577515	1.18285	0.295021	0.304765	0.399095	0.222134	0.236201
Bowman_Strom_Live_Axel-Heigerg	East	E-Ep	0.200295	0.219452	0.219452	0.219452	0.219452	0.219452	0.219452	0.219452	0.219452	0.219452	0.24682	0.219452	0.219452
Brunt_Stancomb	East	K-A	0.0268715	0.480949	0.908314	0.493036	0.357457	0.327639	0.366364	0.309247	0.244638	0.243533	0.274111	0.234864	0.231365
Budd_Coast	East	Cp-D	0.00673524	0.0554984	0.071718	0.102088	0.0813414	0.113472	0.116349	0.0572302	0.0186012	0.016855	0.0180866	0.0173315	0.0167845
Butler-Swinburne	West	Ep-F	0.0169805	0.104748	0.21677	0.189199	0.0794901	0.104721	0.0524818	0.0909554	0.0528369	0.055197	0.0647912	0.0396172	0.0493657
Byrd	East	E-Ep	0.0454831	0.316078	0.261712	0.276368	0.206361	0.197893	0.209265	0.276213	0.180192	0.182094	0.199512	0.179518	0.176506
Campbell-Tinker	East	Dp-E	0.0164753	0.102855	0.121863	0.113704	0.0475028	0.0546939	0.0489462	0.0375031	0.0280295	0.0243948	0.0255887	0.0179971	0.017637
Carlson	West	J-Jpp	0.0921787	2.88714	2.13917	3.26044	0.744634	0.184992	1.41912	0.212854	0.140995	0.174728	0.200166	0.119892	0.126499
Clarie_Coast	East	Cp-D	0.0138407	0.740749	0.204632	0.7736	0.129495	0.182365	0.136042	0.12763	0.0846636	0.0684571	0.0727925	0.071097	0.0709349
Coats_Coast	East	K-A	0.0128515	0.12883	0.138308	0.128403	0.0657922	0.0620675	0.0668111	0.0521827	0.0419291	0.0427445	0.0505736	0.0399895	0.0399724
Conger_Glenzer	East	C-Cp	0.0106674	0.152498	0.237667	0.310185	0.0988331	0.206828	0.379985	0.106973	0.0289138	0.0224549	0.021416	0.0244789	0.020177
Cook	East	D-Dp	0.0365342	0.638084	0.576554	0.742537	0.482312	0.444097	0.412297	0.515518	0.353676	0.389991	0.43148	0.36898	0.33857
Cooke	West	H-Hp	0.00153429	0.00354154	0.0149269	0.0147197	0.00714315	0.0037802	0.0059696	0.0075726	0.00589222	0.0100804	0.0170447	0.0073489	0.00391351
Cosgrove	West	G-H	0.0122008	0.228202	0.305655	0.30971	0.0904922	0.0848799	0.144869	0.107935	0.0949685	0.10953	0.110628	0.0683636	0.0584774
D_Orville_Coast	West	J-Jpp	0.0283501	1.39989	0.512551	1.3266	0.0772174	0.137109	0.371587	0.213925	0.125108	0.148846	0.140912	0.0961127	0.0692668
David	East	Dp-E	0.0194262	0.436629	0.380709	0.343107	0.130141	0.116767	0.106129	0.106447	0.0801357	0.076707	0.0883985	0.0686295	0.0684827
Denman_Scott	East	C-Cp	0.0727899	0.470689	1.02433	1.37197	1.0861	1.03755	0.413292	0.510353	0.416957	0.396356	0.429852	0.359322	0.354392
Dibble	East	D-Dp	0.0454251	0.904861	0.761416	1.08248	0.489238	0.561206	0.393414	1.05694	0.268197	0.205724	0.241664	0.224927	0.208764
Dry Valleys	East	Dp-E	0.0163033	0.262093	0.417305	0.28004	0.0762626	0.0861569	0.075078	0.0536848	0.0229552	0.0256601	0.0249986	0.0174498	0.0158383
Echelmeyer	West	Ep-F	0.0339084	0.515451	0.0554901	0.518107	0.340782	0.152987	0.0802601	0.0564097	0.0384989	0.0458371	0.0478764	0.0299587	0.027347
Edward_VIII	East	Ap-B	0.0151115	0.102378	0.107875	0.146746	0.0754882	0.0826125	0.0580411	0.189248	0.0420399	0.031337	0.0666676	0.0406833	0.032924
Ekstrom	East	K-A	0.0683027	0.333501	0.337191	0.348807	0.265114	0.499495	0.33005	0.216544	0.0776392	0.145735	0.220469	0.165493	0.0620191
Enderby_Land	East	Ap-B	0.0357636	0.222194	0.470054	0.389138	0.259566	0.142438	0.329806	0.0967332	0.0705424	0.06069	0.0915241	0.0589464	0.0869271
Enderby_Land2	East	Ap-B	0.00065516	0.00858003	0.00396658	0.00493687	0.00264985	0.00238916	0.00098484	0.00847669	0.000795304	0.000671798	0.00158548	0.000712681	0.000527076
Evans	West	J-Jpp	0.099015	3.33722	1.63535	3.63828	1.64555	0.897276	2.17936	0.705995	0.616483	0.697425	1.2017	0.581522	0.582105
Ferrigno	West	H-Hp	0.0061001	0.438666	0.314996	0.378182	0.199421	0.255822	0.129993	0.111683	0.106	0.102561	0.133006	0.113735	0.0983336
Fisher	East	B-C	0.0377978	0.482339	0.12712	0.216542	0.167803	0.164905	0.293709	0.198411	0.117203	0.0919949	0.166878	0.0822938	0.0822938
Foundation	West	J-Jpp	0.318555	1.49349	0.552147	1.42537	0.650669	0.586523	0.7824	0.546317	0.548181	0.550667	1.9813	0.471582	0.319997
Fox	West	H-Hp	0.00735161	0.547283	0.302082	0.399682	0.122419	0.246119	0.0928235	0.0854301	0.0585098	0.0583444	0.0825743	0.0732541	0.063733
Frost	East	Cp-D	0.0222695	0.691085	1.27495	0.727805	0.470894	0.440585	0.41806	0.370877	0.292491	0.267895	0.294501	0.275441	0.285815
Frostman-Lord-Shuman-Anandakri	West	F-G	0.00610874	0.467609	0.135978	0.515758	0.135876	0.058986	0.372643	0.0836964	0.0530926	0.0502376	0.0496904	0.0569215	0.0373344
Getz	West	F-G	0.0234511	2.50988	2.34876	2.50032	0.929096	1.15271	1.31574	1.31623	0.900797	0.952764	0.949537	0.969474	0.866951
Hamilton	West	Ep-F	0.012193	0.108191	0.106094	0.116472	0.158162	0.0793318	0.0438588	0.07821	0.0322154	0.0387558	0.0346804	0.0133605	0.0239592
Haynes	West	G-H	0.00404107	0.412313	0.233356	0.260172	0.118414	0.110427	0.118473	0.124575	0.0947228	0.0991887	0.103883	0.0971726	0.0889062
Hercules	West	J-Jpp	0.0469044	0.805506	1.03434	0.656121	1.43862	0.52447	1.17359	0.0485525	0.0287307	0.0303469	0.128434	0.0223362	0.0208081
Holmes	East	Cp-D	0.0348485	0.367728	0.471827	0.431096	0.492129	0.558399	0.348178	0.811504	0.465917	0.312303	0.326631	0.355653	0.54581
Hull	West	F-G	0.0141208	0.5109	0.401178	0.444353	0.278937	0.250229	0.241781	0.267836	0.152438	0.167609	0.172316	0.15107	0.13342
Icebreaker-Fitzgerald	East	Dp-E	0.0172813	0.0707945	0.108523	0.0894154	0.0398247	0.0399204	0.0375862	0.0400039	0.0222163	0.0133091	0.0201466	0.0119947	0.0120193
Ingrid_Christensen_Coast	East	C-Cp	0.0416659	0.818911	0.271023	0.357549	0.215997	0.218977	0.308253	0.176669	0.11234	0.0951194	0.149446	0.0882928	0.08616
Institute	West	J-Jpp	0.0498232	1.36923	2.51286	1.36198	0.779893	0.888833	0.90268	0.27096	0.258321	0.269949	0.343119	0.258321	0.258321
Jackson-Perkins	West	F-G	0.00603258	0.260353	0.298033	0.309992	0.0965067	0.0851004	0.083804	0.17073	0.074002	0.0964904	0.0641962	0.0552588	0.0374044
Jelbart	East	A-Ap	0.0864168	0.944499	0.431424	1.0056	0.494643	0.482903	0.362988	0.276836	0.158617	0.205377	0.254836	0.156204	0.163212
Jutulstraumen	East	A-Ap	0.0782284	1.26849	1.32288	1.23474	0.819572	0.543483	1.15402	0.432691	0.313756	0.291721	0.444763	0.280758	0.287097
Kamb	West	Ep-F	0.0549571	0.056424	0.056424	0.056424	0.201534	0.133046	0.228463	0.0506706	0.0498664	0.056905	0.487182	0.0226647	0.0525339
King	West	G-H	0.00149281	0.00372464	0.0451998	0.0457431	0.00410628	0.00456174	0.00665465	0.0122102	0.00658204	0.0217955	0.00912668	0.00741732	0.00422889
Knox_Coast	East	C-Cp	0.00172921	0.00203649	0.00330168	0.00340472	0.0227363	0.0108865	0.0160105	0.00512636	0.00182628	0.00258026	0.00215271	0.00192076	0.00181095
Kohler	West	G-H	0.0141911	0.269908	1.22245	1.2364	0.5438	0.337027	0.407759	0.473655	0.331684	0.36423	0.416319	0.384632	0.307005
Lambert	East	B-C	0.0723643	1.42487	0.356507	0.434555	0.385811	0.371234	0.58921	0.408105	0.274149	0.230649	0.284074	0.214408	0.211643
Land	West	F-G	0.0216905	0.494721	0.445643	0.586759	0.44261	0.29295	0.350104	0.270444	0.175378	0.171197	0.181158	0.161767	0.15448
Lauritzen	East	Dp-E	0.0176562	0.0602365	0.136839	0.0964909	0.0865026	0.0828385	0.0618448	0.0523204	0.0293577	0.0293717	0.0322279	0.0277139	0.0271103
Law_Dome	East	Cp-D	0.0114451	0.11749	0.0796739	0.205863	0.317854	0.100218	0.141729	0.0722011	0.0807551	0.0493829	0.0634528	0.053486	0.0595047
Lazarev	East	A-Ap	0.0347222	0.912883	0.534271	0.84426	0.287023	0.174243	0.323406	0.163809	0.0819168	0.0541532	0.158842	0.0446628	0.0446479
Lennox-King	East	E-Ep	0.0775589	0.088452	0.088452	0.088452	0.088452	0.088452	0.088452	0.088452	0.088452	0.107306	0.225264	0.083579	0.0714723
Leopold_and_Astrid_Coast	East	C-Cp	0.0763297	2.04981	0.488898	0.488898	1.32704	0.814303	1.2374	0.799471	0.521698	0.503021	0.519054	0.537318	0.445117
Leverett	East	E-Ep	0.0417773	0.042943	0.042943	0.042943	0.042943	0.042943	0.148587	0.042943	0.042943	0.042943	0.0783678	0.042943	0.042943
Lillie	East	Dp-E	0.0312424	0.0727261	0.305399	0.297662	0.17931	0.155705	0.0917638	0.136204	0.072695	0.0432227	0.0494844	0.0382418	0.0315838
Lucchitta_Velasco	West	G-H	0.00661439	0.228385	0.179594	0.207005	0.121129	0.0642441	0.0814971	0.0609924	0.0361102	0.0415886	0.0420637	0.0311634	0.0250578
MacAyeal	West	Ep-F	0.0514927	0.502016	0.406341	0.54545	0.539733	0.359669	0.395364	0.284248	0.270237	0.28019	0.308334	0.262236	0.262236
MacRobertson_Land	East	B-C	0.0992912	2.08771	0.780713	1.18009	0.498248	0.514382	0.8219	0.522822	0.248073	0.213289	0.299078	0.19062	0.173539
Mariner	East	Dp-E	0.0453136	0.143213	0.254866	0.227463	0.131557	0.111653	0.147705	0.125994	0.0468947	0.0407915	0.0706111	0.0326849	0.0309042
Matusevitch	East	Dp-E	0.00844496	0.111826	0.195084	0.209739	0.0693304	0.0575443	0.0653031	0.0519086	0.0357839	0.0353241	0.0499177	0.0326891	0.0331021
Mawson_Coast	East	Ap-B	0.0444088	0.625205	0.566791	0.661112	0.392607	0.317872	0.115352	0.548621	0.10914	0.104406	0.152056	0.110326	0.0983776
Mellor	East	B-C	0.0286465	0.584224	0.257551	0.311594	0.273502	0.265457	0.370969	0.317356	0.222395	0.213888	0.273806	0.206462	0.206462
Mercer	West	Ep-F	0.141376	0.209128	0.209128	0.209128	0.209128	0.209128	0.248256	0.293877	0.244402	0.308466	0.317111	0.209128	0.209128
Mertz	East	D-Dp	0.0259945	0.854702	0.745212	0.811339	0.618257	0.439709	0.547891	0.253356	0.194521	0.184896	0.223774	0.228887	0.189323
Minnesota	West	J-Jpp	0.038014	1.16114	1.11033	1.39589	0.369955	0.349646	0.463814	0.0677623	0.0389887	0.0353061	0.0921081	0.0328906	0.0304319
Moller	West	J-Jpp	0.0456459	1.44526	0.884378	1.39135	0.763893	1.18987	0.893141	0.0932496	0.0910468	0.0913048	0.192605	0.0839973	0.0839973
Moscow	East	Cp-D	0.123864	1.85541	0.725276	1.47713	1.12944	0.847219	1.00963	0.944333	0.787592	0.642527	0.797232	0.928711	1.67285
Mulock	East	E-Ep	0.0158579	0.173574	0.0966425	0.141126	0.0852062	0.0917383	0.0714712	0.0522259	0.0481257	0.0483477	0.0515225	0.0516309	0.0517533
Nickerson	West	F-G	0.0159249	0.604617	0.601933	0.0740467	0.277886	0.145419	0.388191	0.241004	0.130356	0.110018	0.135868	0.0966473	0.0922005
Nimrod	East	E-Ep	0.0468038	0.237292	0.216428	0.238907	0.211776	0.200356	0.23746	0.146798	0.0440639	0.0818062	0.0656282	0.0411463	0.0405003
Ninnis	East	D-Dp	0.0414449	1.08058	0.787847	1.06484	0.505039	0.537106	0.387128	0.642818	0.304601	0.281549	0.370439	0.311272	0.25829
Nivl	East	A-Ap	0.0489881	0.0867635	0.0867635	0.0867635	0.293968	0.342558	0.421879	0.185806	0.113137	0.0701411	0.148982	0.0521813	0.0542756
Oates_Coast1	East	Dp-E	0.0417585	0.0450424	0.0881537	0.0988576	0.162292	0.12915	0.0452112	0.0781578	0.0234165	0.026339	0.0416827	0.0231034	0.0172613
Oates_Coast2	East	Dp-E	0.016471	0.186543	0.243953	0.325784	0.307358	0.0869002	0.0522689	0.0694705	0.0502298	0.0549789	0.0700286	0.0486769	0.0469758
Philbin	West	G-H	0.00837871	0.129241	0.392101	0.40114	0.0907	0.0533749	0.0793517	0.132595	0.0947676	0.139949	0.114509	0.341587	0.068868
Pine_Island	West	G-H	0.028146	1.25703	2.37677	2.4383	1.4382	1.33841	1.38347	1.33162	1.26702	1.28966	1.33537	1.28657	1.25626
Pope	West	G-H	0.00704972	0.734212	0.50387	0.605118	0.163917	0.154299	0.159437	0.147952	0.105887	0.127782	0.147176	0.122614	0.0984229
Prestud	West	Ep-F	0.0502194	0.852592	0.236621	0.808609	0.381278	0.181568	0.285579	0.161473	0.0843732	0.0744955	0.0698618	0.0368426	0.0404041
Prietsley-Rieves	East	Dp-E	0.0395246	0.470748	0.382865	0.361495	0.122274	0.139563	0.112992	0.0533039	0.0614332	0.0564111	0.0557231	0.0448244	0.0447419
Prince_Harald	East	Ap-B	0.0367373	0.118381	0.257301	0.404119	0.176765	0.204635	0.351754	0.216622	0.188234	0.157182	0.181916	0.121268	0.203062
Prince_Harald_Coast1	East	Ap-B	0.00522271	0.0201549	0.0181403	0.0197818	0.0131118	0.00950418	0.00764012	0.0109074	0.00911885	0.00953485	0.0114298	0.00734513	0.00733241
Prince_Harald_Coast2	East	Ap-B	0.000312108	0.000378425	0.0034501	0.0019867	0.000941626	0.00183027	0.00270587	0.00128218	0.000780349	0.000299621	0.000471142	0.000378425	0.000378425
Prince_Olav_Coast	East	Ap-B	0.0209666	0.0765915	0.176947	0.207823	0.132195	0.132491	0.255867	0.125309	0.0850616	0.0725099	0.0974463	0.0704991	0.112203
Princess_Astrid_Coast1	East	A-Ap	0.00786275	0.0086567	0.0441434	0.0829493	0.0195535	0.0165921	0.00881806	0.0182668	0.00993996	0.00834278	0.0139924	0.00836004	0.00826636
Princess_Astrid_Coast2	East	A-Ap	0.00247125	0.00250709	0.00251333	0.00251339	0.00659657	0.00467126	0.00250709	0.00730467	0.00364138	0.00184069	0.00679804	0.00170508	0.00164633
Princess_Martha_Coast1	East	K-A	0.0162738	0.0279708	0.016951	0.0269434	0.0271551	0.0218502	0.0172468	0.0209455	0.0220924	0.0274333	0.0353505	0.018526	0.0168524
Princess_Martha_Coast2	East	K-A	0.00528973	0.00585015	0.00937704	0.00937352	0.0126391	0.00912557	0.00585015	0.00896692	0.00634272	0.00717044	0.0139781	0.00938621	0.00548267
Publications	East	C-Cp	0.0419415	0.32237	0.382497	0.402253	0.277213	0.249448	0.285842	0.286363	0.132927	0.111518	0.152614	0.10403	0.0956674
Quar	East	K-A	0.0625491	0.0786615	0.0786813	0.084901	0.202178	0.13556	0.12458	0.133575	0.0745982	0.105656	0.135271	0.077483	0.0452749
Rayner_Thyer	East	Ap-B	0.0292314	0.287926	0.741903	0.617299	0.331052	0.217804	0.244046	0.160587	0.140021	0.119168	0.157372	0.121509	0.138815
Recovery	East	Jpp-K	0.0282592	0.676215	0.532558	0.668258	0.578767	0.466374	0.513042	0.392113	0.397084	0.381558	0.451656	0.379294	0.379878
Rennick	East	Dp-E	0.0542588	0.388509	0.301474	0.345909	0.232694	0.190721	0.253106	0.16693	0.0930946	0.0670154	0.103564	0.0574562	0.0553053
Richter	West	Ep-F	0.00441425	0.0357474	0.12351	0.135595	0.0330926	0.0262327	0.0166135	0.0310567	0.0174097	0.0177256	0.0155519	0.0101681	0.0120516
Riiser-Larsen	East	K-A	0.0944451	0.645133	0.449413	0.865877	0.528295	0.684541	0.512428	0.414029	0.230307	0.264512	0.335316	0.198657	0.188167
Ross_East1	East	E-Ep	0.11589	0.115673	0.115673	0.115673	0.115673	0.115673	0.115673	0.115673	0.115673	0.115673	0.119635	0.149903	0.106534
Ross_East2	East	E-Ep	0.230471	0.243673	0.243673	0.243673	0.243673	0.243673	0.243673	0.243673	0.243673	0.247019	0.305689	0.745195	0.232762
Ross_East3	East	E-Ep	0.0902484	0.131717	0.107639	0.131025	0.115871	0.111115	0.112036	0.105904	0.0992784	0.149639	0.143744	0.0884321	0.10107
Ross_East4	East	E-Ep	0.0329934	0.347788	0.325237	0.355863	0.163592	0.138315	0.192475	0.145774	0.0376735	0.0400535	0.0536592	0.0362942	0.0344122
Ross_East5	East	E-Ep	0.0269565	0.302291	0.188535	0.280404	0.102207	0.131718	0.0777297	0.0747661	0.0168199	0.020305	0.023099	0.0190413	0.0186339
Ruppert_Coast2	West	Ep-F	0.0018739	0.00405509	0.00405509	0.00405509	0.0155134	0.00624857	0.00537525	0.00580895	0.0103388	0.00889339	0.0114299	0.00406751	0.00406598
Rutford	West	J-Jpp	0.061361	0.27695	0.27695	0.27695	0.78413	1.44582	1.32707	0.331295	0.267199	0.263313	0.389269	0.23439	0.236866
Sabrina_Coast1	East	Cp-D	0.00317303	0.020553	0.0254321	0.0185541	0.0130432	0.0098845	0.0170061	0.0146152	0.0143091	0.00807083	0.00817553	0.0049388	0.00818295
Sabrina_Coast2	East	Cp-D	0.00488167	0.0970843	0.107139	0.108437	0.0268208	0.068025	0.0637272	0.0294517	0.0136079	0.0120081	0.0121091	0.0103868	0.0104342
Saunders_Coast	West	Ep-F	0.000464175	0.000564582	0.000564582	0.000564582	0.00195797	0.000743667	0.000564582	0.000564582	0.00127331	0.00133561	0.00108521	0.000564582	0.000564582
Scott	East	E-Ep	0.0837564	0.108248	0.108248	0.108248	0.108248	0.108248	0.153922	0.108248	0.108248	0.108248	0.12784	0.108248	0.108248
Shackleton	East	E-Ep	0.0555347	0.0578649	0.0578649	0.0578649	0.0578649	0.0578649	0.0578649	0.0578649	0.0578649	0.0578649	0.0706829	0.120847	0.0485641
Shirase_Glacier	East	Ap-B	0.0200832	0.342538	0.327897	0.339337	0.201223	0.221428	0.313065	0.198051	0.172537	0.163699	0.179042	0.162909	0.160047
Shirases_Coast1	West	Ep-F	0.00463028	0.00736	0.0048659	0.0073407	0.0205022	0.0221846	0.00527884	0.016289	0.00889123	0.00946205	0.00970578	0.00384158	0.00490476
Shirases_Coast2	West	Ep-F	0.00219305	0.00295793	0.00280041	0.00309322	0.00810852	0.00901376	0.00283812	0.0171034	0.00658233	0.00790958	0.00817331	0.00281117	0.00443826
Skelton	East	E-Ep	0.065894	1.04098	0.76984	0.888973	0.426662	0.230984	0.265342	0.105712	0.0440009	0.0444785	0.0898175	0.0387219	0.0404611
Slava	East	Dp-E	0.0257984	0.0774106	0.187837	0.271719	0.252517	0.129686	0.138983	0.138522	0.0771041	0.0734983	0.073562	0.137169	0.0590105
Slessor	East	Jpp-K	0.0523802	0.921025	0.506062	0.917118	0.796949	0.433865	0.728734	0.27766	0.288673	0.273273	0.337357	0.2548	0.254733
Smith	West	G-H	0.00830324	0.480699	0.622711	0.495551	0.171443	0.164079	0.194338	0.239178	0.171402	0.199078	0.232584	0.205146	0.160162
Sulzberger	West	Ep-F	0.0354936	0.158367	0.158367	0.158367	0.422992	0.326922	0.546812	0.340424	0.197502	0.192098	0.205957	0.172954	0.163142
Support_Force	East	Jpp-K	0.033124	0.822741	0.476899	0.833945	0.572949	0.357298	0.623991	0.125224	0.12224	0.112939	0.155201	0.106783	0.109975
Thomson	West	H-Hp	0.00219344	0.12973	0.0703648	0.0897602	0.0422212	0.021504	0.0343212	0.0171322	0.00864336	0.0129564	0.021421	0.0089831	0.00793481
Thwaites	West	G-H	0.0142573	1.98247	1.8982	1.89177	1.34316	1.28501	1.34613	1.26718	1.21646	1.23306	1.21864	1.21409	1.17517
Totten	East	Cp-D	0.136037	0.838983	0.970499	1.02418	1.12916	1.52157	2.26048	1.34546	1.25034	0.942513	1.00462	1.09216	1.27272
Tracy_Tremenchus	East	C-Cp	0.0153302	0.0379814	0.0307346	0.0202426	0.236138	0.0582387	0.18068	0.0348111	0.0129045	0.0141323	0.0182856	0.00729785	0.0061212
Tucker	East	Dp-E	0.0208995	0.101976	0.0923259	0.110777	0.06507	0.0635161	0.127649	0.0521088	0.0360211	0.0187132	0.0361935	0.0176527	0.0162651
Union	West	J-Jpp	0.03712	0.785186	1.23929	0.814268	0.545106	0.258605	0.288686	0.0530405	0.0319515	0.0228894	0.0980445	0.0194686	0.0176264
Venable	West	H-Hp	0.0133542	1.21294	0.310673	0.953847	0.178765	0.447877	0.197998	0.171552	0.145046	0.15965	0.241883	0.165957	0.138643
Victoria_Land1	East	Dp-E	0.00467459	0.0341192	0.0412054	0.0348705	0.0269863	0.0263169	0.0161664	0.0209959	0.0119908	0.0125192	0.014145	0.0109366	0.0112866
Victoria_Land2	East	Dp-E	0.024478	0.13437	0.116796	0.149279	0.107729	0.0754443	0.0700764	0.0501612	0.0376142	0.0300458	0.049356	0.025931	0.0248201
Victoria_Land3	East	Dp-E	0.00518634	0.0065045	0.0176001	0.0213174	0.0325661	0.0159694	0.00917049	0.0119701	0.00895366	0.00505889	0.00962255	0.00508348	0.00528506
Vigrid	East	A-Ap	0.0524426	0.651556	0.619219	0.600987	0.368063	0.236769	0.21946	0.155405	0.0959192	0.0850979	0.148329	0.0462328	0.0501292
Vincennes_Bay	East	Cp-D	0.0511511	1.68925	0.707927	1.35948	0.555342	0.694966	0.621494	0.366851	0.285744	0.257411	0.303372	0.258856	0.246094
Voyeykov	East	Cp-D	0.0109584	0.196078	0.178352	0.1666	0.0577222	0.0735121	0.0726869	0.0411134	0.0327198	0.0305211	0.0324479	0.0252013	0.0258791
Walgreen_Coast	West	G-H	0.00613779	0.0976041	0.0165584	0.0165584	0.0707829	0.0268501	0.0458641	0.0559245	0.0270618	0.0416903	0.0506868	0.0466397	0.0178621
Whillans	West	Ep-F	0.212324	0.427853	0.427853	0.427853	0.427853	0.427853	0.427853	0.427853	0.429289	0.4493	3.84011	6.36644	2.60772
Wilhelm_II_Coast	East	C-Cp	0.0322733	0.453557	1.07637	0.828033	0.584665	0.385176	0.554969	0.328708	0.204927	0.191566	0.237803	0.187083	0.185682
Wilkes_Land1	East	D-Dp	0.0247227	0.43891	0.201812	0.376304	0.158014	0.196104	0.163558	0.0560382	0.0518967	0.0275348	0.052801	0.0344745	0.0220036
Wilkes_Land2	East	D-Dp	0.0107991	0.151828	0.0943656	0.121278	0.127462	0.155195	0.0723767	0.13708	0.0270582	0.0219847	0.0270299	0.017766	0.0161469
WilmaRobertDowner	East	Ap-B	0.0255121	0.350773	0.359184	0.394007	0.376692	0.498403	0.284257	0.201993	0.0947384	0.0977429	0.151632	0.0920221	0.0891371
Withrow	West	Ep-F	0.00444887	0.0581812	0.100623	0.0760149	0.0306692	0.0411535	0.0292731	0.0275845	0.011982	0.0106721	0.00969067	0.00537282	0.00578872

## Sheet: Catchment_Thickness
Name	Region	Basin	Ice Thickness Error (Gt yr-1)
			MEaSUREs	1999-2002	2003-2006	1999-2006	2007-2008	2009-2010	2011-2012	2013	2014	2015	2016	2017	2018
Abbot	West	H-Hp	3.29552	3.2841	3.34293	3.33521	3.24613	3.32347	3.28683	3.38612	3.26892	3.28798	3.22634	3.28311	3.46752
Academy	East	Jpp-K	0.229507	0.232739	0.226224	0.229563	0.216194	0.229929	0.227269	0.233836	0.234354	0.232544	0.362931	0.320305	0.35701
Adelie_Coast	East	D-Dp	3.06161	3.03663	2.96844	2.99205	3.02644	3.05752	3.11887	3.06404	3.00839	3.00828	2.99138	3.04495	3.02034
Alison	West	H-Hp	1.30796	1.31287	1.305	1.30809	1.32706	1.32223	1.316	1.2954	1.29545	1.32078	1.32852	1.32342	1.34061
American_HighLand	East	B-C	0.477486	0.477491	0.467351	0.466546	0.493066	0.475642	0.489887	0.483296	0.484325	0.482821	0.480342	0.500851	0.489436
Amundsen	East	E-Ep	0.097543	0.097543	0.097543	0.097543	0.0996594	0.097543	0.0996937	0.097543	0.097543	0.100287	0.0949636	0.097543	0.097543
Atka	East	K-A	0.0707508	-0.0111417	0.0973426	0.0458974	0.0825098	0.0780118	0.0530352	0.0762982	0.0669466	0.0789137	0.074707	0.0896686	0.0804312
Aviator	East	Dp-E	0.0356816	0.035023	0.0364086	0.0355804	0.0364684	0.0358083	0.0356061	0.0373032	0.0357539	0.0349875	0.0359326	0.036435	0.0360913
Bailey	East	Jpp-K	0.235753	0.238859	0.218759	0.225933	0.303995	0.232941	0.238039	0.226016	0.231243	0.234718	0.234482	0.273695	0.257009
Baudouin	East	A-Ap	1.27137	1.38759	1.25586	1.30316	1.34496	1.2089	1.23481	1.24058	1.26768	1.22096	1.17251	1.28278	1.3291
Beardmore	East	E-Ep	0.441258	0.441258	0.441258	0.441258	0.456396	0.441258	0.429692	0.441258	0.439845	0.435066	0.427584	0.416123	0.40975
Bindschadler	West	Ep-F	0.912576	0.921935	0.916653	0.920158	0.930675	0.925379	0.92275	0.905197	0.920878	0.918043	0.920049	0.933083	0.924832
Borchgrevink	East	A-Ap	1.24087	1.14803	1.2646	1.15443	1.19506	1.21616	1.20914	1.23392	1.19821	1.22972	1.19714	1.16314	1.18585
Bowman_Strom_Live_Axel-Heigerg	East	E-Ep	0.340814	0.340814	0.340814	0.340814	0.344012	0.340814	0.337476	0.340814	0.340814	0.340412	0.354989	0.340814	0.340814
Brunt_Stancomb	East	K-A	1.51585	1.63943	1.56891	1.61176	1.62823	1.58923	1.67667	1.66801	1.61475	1.59894	1.56845	1.63862	1.61789
Budd_Coast	East	Cp-D	3.24172	3.23495	2.83151	2.95525	2.77542	2.77745	3.0004	3.04499	3.17765	3.2327	3.18169	3.28462	3.27151
Butler-Swinburne	West	Ep-F	0.659114	0.66501	0.71378	0.69001	0.676547	0.633218	0.66955	0.789199	0.618418	0.648051	0.644676	0.664421	0.687786
Byrd	East	E-Ep	0.714954	0.724335	0.722791	0.721644	0.743119	0.735153	0.716842	0.711077	0.717716	0.730785	0.720678	0.720966	0.715485
Campbell-Tinker	East	Dp-E	0.0847566	0.0847806	0.0814219	0.0826195	0.0833967	0.0850002	0.0877646	0.0863132	0.0840776	0.0863641	0.085771	0.0845188	0.0849598
Carlson	West	J-Jpp	0.266453	0.22311	0.24917	0.21544	0.252635	0.247895	0.25292	0.264048	0.233008	0.236963	0.245347	0.22418	0.20134
Clarie_Coast	East	Cp-D	4.93364	4.94763	4.74648	4.8394	4.80984	4.85913	4.90327	4.84034	4.81995	4.81239	4.71505	4.99722	5.02244
Coats_Coast	East	K-A	1.66415	1.67109	1.69783	1.68228	1.71805	1.71132	1.70382	1.73046	1.73755	1.69984	1.69417	1.69802	1.69026
Conger_Glenzer	East	C-Cp	0.641392	0.490286	0.486326	0.44186	0.529241	0.519464	0.465215	0.591543	0.565688	0.579838	0.577132	0.611421	0.577236
Cook	East	D-Dp	2.81215	2.80776	2.74043	2.77069	2.80411	2.7527	2.84802	2.7486	2.73315	2.7018	2.69178	2.7948	2.83121
Cooke	West	H-Hp	0.4039	0.4039	0.380301	0.380301	0.421497	0.3982	0.329551	0.37257	0.38696	0.399932	0.398552	0.405867	0.424237
Cosgrove	West	G-H	0.832958	0.880124	0.829986	0.851078	0.825444	0.829355	0.755839	0.844659	0.809256	0.812276	0.829256	0.803677	0.830093
D_Orville_Coast	West	J-Jpp	0.420574	0.419402	0.405257	0.390682	0.428634	0.437886	0.447541	0.4259	0.399714	0.402441	0.421468	0.430124	0.423077
David	East	Dp-E	0.456037	0.459969	0.451133	0.461717	0.449274	0.470281	0.474517	0.460009	0.463418	0.463003	0.464421	0.470536	0.467479
Denman_Scott	East	C-Cp	2.92918	2.89714	2.80407	2.81618	2.78937	2.83106	2.86363	2.92056	2.83072	2.84393	2.81682	2.92903	2.88041
Dibble	East	D-Dp	0.596312	0.640666	0.615433	0.654584	0.631083	0.595672	0.645881	0.569517	0.621073	0.611707	0.591112	0.625918	0.58461
Dry Valleys	East	Dp-E	0.250005	0.24186	0.248929	0.245433	0.253033	0.250574	0.242408	0.247556	0.254792	0.256725	0.255023	0.268457	0.270237
Echelmeyer	West	Ep-F	0.162496	0.166841	0.162496	0.170254	0.156655	0.157772	0.164331	0.160806	0.167037	0.168318	0.164135	0.172124	0.17498
Edward_VIII	East	Ap-B	0.203138	0.206248	0.19952	0.205418	0.193294	0.21924	0.196973	0.185385	0.201917	0.191823	0.1916	0.184125	0.191427
Ekstrom	East	K-A	0.210038	0.22062	0.199962	0.207056	0.202715	0.205289	0.205265	0.211234	0.212192	0.191961	0.201513	0.223213	0.202233
Enderby_Land	East	Ap-B	2.60727	2.57784	2.51864	2.51544	2.55827	2.56902	2.58283	2.53674	2.55434	2.51204	2.56136	2.56559	2.59882
Enderby_Land2	East	Ap-B	0.00308532	0.00279128	0.00617172	0.00555081	0.00605211	0.00568464	0.00266088	0.0052368	0.00559945	0.00505809	0.00520292	0.00248644	0.0028296
Evans	West	J-Jpp	1.23489	1.31164	1.21193	1.28746	1.23435	1.24149	1.20638	1.24791	1.19853	1.08057	1.25587	1.23893	1.26822
Ferrigno	West	H-Hp	1.57108	1.64407	1.52356	1.57773	1.62892	1.643	1.57819	1.50041	1.62844	1.7538	1.81117	1.71258	1.73118
Fisher	East	B-C	0.120013	0.122283	0.122766	0.122616	0.12291	0.122938	0.121768	0.12252	0.121875	0.122347	0.121924	0.122864	0.121955
Foundation	West	J-Jpp	0.417172	0.408135	0.417172	0.408821	0.433769	0.409676	0.405317	0.415807	0.412104	0.41157	0.415905	0.416422	0.405412
Fox	West	H-Hp	0.904648	0.728033	0.870996	0.81093	0.881722	0.926036	0.914439	0.924333	0.940008	0.898292	0.973298	0.993868	1.1213
Frost	East	Cp-D	1.94395	2.06093	1.95553	2.00013	1.97654	2.00632	2.00344	1.93479	1.91698	1.91709	1.92275	2.00057	2.00813
Frostman-Lord-Shuman-Anandakri	West	F-G	1.21544	1.20506	1.04785	1.0942	1.05334	1.15909	1.07028	1.06484	1.25956	1.25104	1.28464	1.2252	1.23574
Getz	West	F-G	5.4448	4.5779	5.23403	5.08072	5.36157	5.42982	5.35516	5.65952	5.52759	5.54692	5.56627	5.68483	5.35608
Hamilton	West	Ep-F	0.108157	0.11117	0.113367	0.111642	0.0891964	0.115732	0.112755	0.112324	0.100031	0.0915976	0.0944303	0.0975338	0.0851618
Haynes	West	G-H	2.02085	2.06068	2.07604	2.06248	2.11871	2.21208	2.30999	2.16568	2.17069	2.1672	2.24186	2.21256	2.18358
Hercules	West	J-Jpp	0.0352833	0.0348062	0.0470229	0.0411866	0.0206746	0.0310916	0.0259526	0.0243925	0.0398393	0.0398509	0.0410821	0.0459732	0.0447345
Holmes	East	Cp-D	3.84715	3.77992	3.84714	3.78646	3.74363	3.87125	3.80857	3.85419	3.70692	3.87052	3.92363	3.92682	3.80415
Hull	West	F-G	0.617238	0.509387	0.514123	0.504852	0.539822	0.583576	0.616454	0.602436	0.627535	0.616958	0.658131	0.663082	0.682172
Icebreaker-Fitzgerald	East	Dp-E	0.116509	0.120831	0.122064	0.121948	0.118799	0.123334	0.118047	0.117013	0.118168	0.116563	0.118367	0.117681	0.117478
Ingrid_Christensen_Coast	East	C-Cp	2.16048	2.18964	2.18601	2.18822	2.05367	2.12699	2.19937	2.10404	2.11113	2.09211	2.09353	2.20891	2.18945
Institute	West	J-Jpp	0.704744	0.710808	0.689561	0.699288	0.70937	0.697184	0.713367	0.707569	0.721908	0.722768	0.717023	0.741973	0.742909
Jackson-Perkins	West	F-G	0.607779	0.464493	0.42682	0.435259	0.552388	0.528099	0.529872	0.484534	0.559236	0.47911	0.6404	0.624366	0.640096
Jelbart	East	A-Ap	0.501067	0.468668	0.239227	0.339239	0.464896	0.524061	0.466563	0.460799	0.488118	0.475464	0.491863	0.489341	0.460843
Jutulstraumen	East	A-Ap	1.32438	1.27863	1.33974	1.32736	1.34566	1.306	1.33974	1.32683	1.31417	1.31096	1.31397	1.33235	1.33548
Kamb	West	Ep-F	0.0141182	0.00877038	0.0123359	0.0106049	0.00038957	0.0102136	0.0169731	0.0204401	0.00414669	0.00673346	0.0230155	0.00475571	0.00604081
King	West	G-H	0.528565	0.528565	0.529025	0.529716	0.528671	0.528793	0.529008	0.529057	0.530451	0.532305	0.533339	0.532543	0.528807
Knox_Coast	East	C-Cp	0.179673	0.180192	0.177449	0.177971	0.148982	0.141411	0.148919	0.163913	0.158697	0.165858	0.171846	0.183619	0.175871
Kohler	West	G-H	1.74932	1.69256	1.46418	1.45401	1.55923	1.69755	1.76574	1.71748	1.74743	1.69439	1.79998	1.81378	1.80445
Lambert	East	B-C	0.208963	0.217553	0.220916	0.220704	0.219759	0.219748	0.219175	0.22057	0.220156	0.21731	0.217776	0.217603	0.216266
Land	West	F-G	0.823138	0.819237	0.822629	0.814057	0.80468	0.801685	0.826587	0.82893	0.870736	0.850561	0.884359	0.846628	0.839724
Lauritzen	East	Dp-E	0.205282	0.192765	0.197765	0.190884	0.194472	0.190363	0.209442	0.194637	0.201941	0.202774	0.202134	0.210443	0.21119
Law_Dome	East	Cp-D	2.96796	2.95426	2.7735	2.8658	2.61814	2.79314	2.91594	2.96565	2.91513	2.84809	2.90821	3.02867	3.00019
Lazarev	East	A-Ap	0.278331	0.331313	0.29469	0.311188	0.249259	0.29628	0.266492	0.280563	0.292027	0.279976	0.279805	0.28156	0.293207
Lennox-King	East	E-Ep	0.17928	0.17928	0.17928	0.17928	0.183537	0.17928	0.156917	0.17928	0.178531	0.162789	0.165325	0.18224	0.182233
Leopold_and_Astrid_Coast	East	C-Cp	2.75589	1.04436	1.40777	0.651509	2.43326	2.09342	2.27933	1.528	1.6639	2.21477	1.66814	2.25666	2.79934
Leverett	East	E-Ep	0.00545181	0.00545181	0.00545181	0.00545181	0.00853645	0.00545181	0.0187889	0.00545181	0.00545181	0.00283448	0.00840452	0.00545181	0.00545181
Lillie	East	Dp-E	0.268157	0.263518	0.27464	0.275762	0.265673	0.253672	0.284381	0.266624	0.278038	0.273125	0.273947	0.279808	0.281562
Lucchitta_Velasco	West	G-H	0.205579	0.235431	0.245014	0.234419	0.211523	0.207162	0.214337	0.213399	0.203204	0.213819	0.209015	0.219878	0.215993
MacAyeal	West	Ep-F	1.60424	1.62071	1.61241	1.62241	1.63452	1.6215	1.62046	1.60471	1.62306	1.62487	1.62168	1.64355	1.64241
MacRobertson_Land	East	B-C	0.993934	1.00916	0.909894	0.918616	0.966616	0.949386	0.958893	0.904315	0.9652	0.94296	0.943479	0.940602	0.978231
Mariner	East	Dp-E	0.161488	0.170737	0.159972	0.166664	0.168699	0.151959	0.157036	0.154137	0.151341	0.147541	0.156617	0.141491	0.148091
Matusevitch	East	Dp-E	0.360766	0.353677	0.318679	0.32142	0.344226	0.339446	0.363656	0.337481	0.353843	0.363599	0.355313	0.367056	0.362751
Mawson_Coast	East	Ap-B	2.81289	2.85221	2.7046	2.76545	2.67916	2.74275	2.80775	2.64378	2.73745	2.68881	2.74773	2.85774	2.85566
Mellor	East	B-C	0.127336	0.131224	0.131169	0.131456	0.129527	0.130183	0.130549	0.129309	0.12941	0.128079	0.12918	0.130073	0.129322
Mercer	West	Ep-F	0.534747	0.534747	0.534747	0.534747	0.52405	0.534747	0.537676	0.497692	0.537187	0.464388	0.444402	0.534747	0.534747
Mertz	East	D-Dp	0.720527	0.697395	0.718703	0.702245	0.684874	0.687253	0.697743	0.719608	0.706283	0.707231	0.711162	0.719242	0.732243
Minnesota	West	J-Jpp	0.0462243	0.0402486	0.0418823	0.0405904	0.0427419	0.0486294	0.047966	0.0481726	0.0444003	0.044351	0.0468682	0.0452929	0.0470228
Moller	West	J-Jpp	0.193152	0.190653	0.207145	0.186697	0.221951	0.176116	0.189307	0.204574	0.200755	0.208574	0.209401	0.2108	0.204683
Moscow	East	Cp-D	1.83413	1.8566	1.90084	1.89941	1.8072	1.89756	1.87467	1.93041	1.86233	1.9003	1.91736	1.83677	1.97378
Mulock	East	E-Ep	0.191509	0.193165	0.200892	0.196365	0.199308	0.197976	0.198102	0.192534	0.198346	0.202818	0.203436	0.200114	0.198872
Nickerson	West	F-G	0.877682	0.934191	0.896358	0.917177	0.873563	0.865042	0.932595	0.950664	0.872347	0.851502	0.887544	0.982047	1.01564
Nimrod	East	E-Ep	0.21675	0.215178	0.224782	0.221056	0.210648	0.217717	0.196318	0.217776	0.207966	0.218075	0.214494	0.213407	0.235133
Ninnis	East	D-Dp	1.41732	1.41158	1.44727	1.43361	1.39999	1.42789	1.4163	1.37014	1.40885	1.40713	1.39915	1.46611	1.46269
Nivl	East	A-Ap	0.272204	0.25437	0.245266	0.227736	0.282776	0.319019	0.265636	0.250601	0.267985	0.298657	0.277842	0.265206	0.274708
Oates_Coast1	East	Dp-E	0.0454877	0.045911	0.0445329	0.045454	0.0423036	0.043002	0.0453192	0.044215	0.0423654	0.0413297	0.0416547	0.0424296	0.0451849
Oates_Coast2	East	Dp-E	2.37281	2.40868	2.37656	2.40206	2.37268	2.32321	2.34112	2.30802	2.33082	2.32319	2.34142	2.35584	2.36074
Philbin	West	G-H	0.392202	0.393387	0.378944	0.381955	0.386265	0.387665	0.380527	0.319361	0.305931	0.248449	0.342319	0.23541	0.275086
Pine_Island	West	G-H	4.37395	4.35019	3.97058	3.9676	4.36379	4.49593	4.39954	4.34286	4.39512	4.43219	4.45495	4.49116	4.64431
Pope	West	G-H	0.757967	0.726285	0.731391	0.726723	0.73419	0.764755	0.797607	0.77458	0.751455	0.725581	0.763491	0.789591	0.791827
Prestud	West	Ep-F	0.280676	0.261346	0.294065	0.282716	0.282678	0.306444	0.306771	0.299713	0.285751	0.28294	0.286906	0.291718	0.308931
Prietsley-Rieves	East	Dp-E	0.138272	0.147223	0.133433	0.137953	0.137205	0.125492	0.137726	0.142556	0.141259	0.143062	0.141338	0.141771	0.142788
Prince_Harald	East	Ap-B	1.81805	1.81591	1.98772	1.9897	1.77931	1.84101	1.86853	1.84454	1.66712	1.55137	1.70453	1.33944	0.972242
Prince_Harald_Coast1	East	Ap-B	0.610234	0.610075	0.498661	0.48489	0.586878	0.624662	0.610021	0.643839	0.640043	0.59014	0.662851	0.605066	0.600308
Prince_Harald_Coast2	East	Ap-B	0.0273688	0.0273688	0.0220355	0.0228875	0.0242474	0.0266456	0.0290849	0.0306587	0.0267091	0.0247608	0.023136	0.0273688	0.0273688
Prince_Olav_Coast	East	Ap-B	3.88106	3.90608	3.75197	3.81216	3.753	3.84709	4.01436	3.7642	3.81461	3.74154	3.76795	3.89209	3.92102
Princess_Astrid_Coast1	East	A-Ap	0.00797285	0.00797285	0.0106957	0.0109137	0.0100928	0.00798004	0.00796382	0.00674642	0.00804464	0.00775412	0.0078149	0.00818127	0.00836372
Princess_Astrid_Coast2	East	A-Ap	0.0074016	0.0074016	0.00659058	0.00579836	0.00756545	0.00810971	0.0074016	0.00694774	0.00797668	0.00711063	0.00826194	0.00739808	0.00755655
Princess_Martha_Coast1	East	K-A	0.0195002	0.0192847	0.0200656	0.0197235	0.0218055	0.0201558	0.019713	0.0229811	0.0202148	0.0196209	0.019886	0.0184397	0.0199108
Princess_Martha_Coast2	East	K-A	0.00441516	0.00441516	0.00441568	0.00441596	0.00446504	0.00418873	0.00441516	0.00545286	0.00567479	0.00430269	0.00405504	0.00454868	0.00446519
Publications	East	C-Cp	0.543788	0.564792	0.543965	0.54976	0.537475	0.553045	0.565078	0.52869	0.537391	0.535854	0.542102	0.542016	0.531811
Quar	East	K-A	0.0769005	0.0777976	0.0761259	0.079566	0.0757488	0.103303	0.0668611	0.0956044	0.0852339	0.0769923	0.0936113	0.10293	0.0952298
Rayner_Thyer	East	Ap-B	0.319002	0.31868	0.326514	0.328073	0.298993	0.314778	0.313712	0.311641	0.325245	0.328692	0.333595	0.326262	0.327488
Recovery	East	Jpp-K	1.19583	1.19741	1.2049	1.1986	1.21091	1.20891	1.21057	1.2007	1.19954	1.19996	1.19529	1.21043	1.20966
Rennick	East	Dp-E	1.19099	1.21297	1.12305	1.15079	1.19339	1.13987	1.20308	1.15951	1.23835	1.21067	1.22792	1.25387	1.24415
Richter	West	Ep-F	0.663207	0.70128	0.680678	0.706961	0.626362	0.651077	0.682172	0.729067	0.647434	0.665878	0.646261	0.644726	0.64673
Riiser-Larsen	East	K-A	1.26339	1.35631	1.30122	1.37669	1.33407	1.29202	1.29311	1.28378	1.27368	1.29606	1.29232	1.32697	1.30239
Ross_East1	East	E-Ep	0.00145214	0.00145214	0.00145214	0.00145214	0.00156338	0.00145214	0.00145214	0.00145214	0.00145214	0.000700096	-0.00164899	0.035947	0.0354097
Ross_East2	East	E-Ep	0.318817	0.318817	0.318817	0.318817	0.360518	0.318817	0.311686	0.318817	0.321689	0.326355	0.311273	0.331128	0.438597
Ross_East3	East	E-Ep	0.149015	0.149321	0.148468	0.150024	0.17802	0.144044	0.0956496	0.157804	0.155569	0.139478	0.147812	0.124848	0.152963
Ross_East4	East	E-Ep	0.464496	0.545547	0.440498	0.515169	0.460409	0.477409	0.468087	0.445106	0.464453	0.460509	0.462319	0.507157	0.461629
Ross_East5	East	E-Ep	0.0602783	0.0543582	0.0785982	0.0650575	0.100242	0.0798671	0.0731187	0.0675836	0.0734598	0.073388	0.0869128	0.134928	0.0855564
Ruppert_Coast2	West	Ep-F	0.13456	0.13456	0.132435	0.131973	0.132806	0.12277	0.13456	0.137172	0.127669	0.137884	0.127127	0.134092	0.134607
Rutford	West	J-Jpp	0.437621	0.435352	0.527866	0.469951	0.439712	0.416536	0.436802	0.420886	0.418499	0.412047	0.421168	0.403858	0.395975
Sabrina_Coast1	East	Cp-D	0.636605	0.639295	0.642089	0.642668	0.662346	0.644963	0.661406	0.640828	0.629051	0.61959	0.623451	0.64239	0.645319
Sabrina_Coast2	East	Cp-D	0.857636	0.886531	0.872967	0.902673	0.857442	0.908088	0.873499	0.854157	0.844148	0.844887	0.848983	0.903278	0.882948
Saunders_Coast	West	Ep-F	0.17049	0.17049	0.186334	0.181004	0.163173	0.167557	0.17049	0.181967	0.161436	0.150413	0.148605	0.17049	0.17049
Scott	East	E-Ep	0.202808	0.202808	0.202808	0.202808	0.193687	0.202808	0.218992	0.202808	0.202808	0.208299	0.207973	0.202808	0.202808
Shackleton	East	E-Ep	0.0157087	0.0157087	0.0157087	0.0157087	0.0147725	0.0157087	0.0157087	0.0157087	0.0157087	0.0151366	0.0200495	0.0241205	0.0212474
Shirase_Glacier	East	Ap-B	1.26304	1.30236	1.25052	1.29497	1.2423	1.27073	1.26775	1.27723	1.23297	1.21259	1.24302	1.30401	1.28264
Shirases_Coast1	West	Ep-F	0.0796639	0.0778974	0.0796639	0.0782269	0.0786238	0.0773814	0.0769577	0.0833887	0.0822847	0.0909647	0.0804197	0.0812036	0.081067
Shirases_Coast2	West	Ep-F	0.268255	0.27058	0.281649	0.276228	0.274557	0.277153	0.272666	0.288896	0.273459	0.274138	0.278566	0.273226	0.268979
Skelton	East	E-Ep	0.217374	0.238763	0.220908	0.241968	0.224725	0.215141	0.236354	0.221839	0.225031	0.217112	0.2389	0.250152	0.238317
Slava	East	Dp-E	1.54272	1.53862	1.50002	1.47209	1.46649	1.40419	1.58115	1.47499	1.4489	1.54099	1.35567	1.47424	1.49022
Slessor	East	Jpp-K	0.878002	0.857037	0.862139	0.856732	0.869317	0.872169	0.862852	0.874973	0.882842	0.886476	0.882586	0.889293	0.884863
Smith	West	G-H	0.997881	0.949962	0.852538	0.845552	0.926347	0.995565	1.03567	1.05369	1.03885	1.0429	1.0561	1.0757	1.07487
Sulzberger	West	Ep-F	1.07079	1.0606	1.07056	1.08978	1.06561	1.07303	1.09677	1.18116	1.06835	1.14972	1.11958	1.10028	1.1831
Support_Force	East	Jpp-K	0.293622	0.286743	0.254346	0.27801	0.289309	0.291502	0.291211	0.294858	0.290373	0.285342	0.282638	0.321752	0.300102
Thomson	West	H-Hp	0.70563	0.681638	0.702524	0.678752	0.707627	0.704751	0.710014	0.714895	0.718785	0.68929	0.695975	0.737561	0.726633
Thwaites	West	G-H	7.36826	6.93918	7.01084	6.97779	7.29735	7.55741	7.73934	7.63769	7.53238	7.44444	7.78281	7.86853	7.95159
Totten	East	Cp-D	2.47072	2.49271	1.67389	1.70086	2.47825	2.46252	2.45397	2.50953	2.46172	2.40597	2.39147	2.38017	2.32258
Tracy_Tremenchus	East	C-Cp	0.163727	0.162037	0.155754	0.156205	0.153519	0.168605	0.169401	0.141897	0.145142	0.14004	0.144709	0.156802	0.145115
Tucker	East	Dp-E	0.0709759	0.0689165	0.0668366	0.0657748	0.0700231	0.0711147	0.0707835	0.0715222	0.073157	0.0708639	0.0724616	0.0677474	0.0696611
Union	West	J-Jpp	0.0459637	0.00368659	0.0613265	0.0374648	0.0408611	0.0488346	0.0710684	0.055018	0.0556785	0.0622032	0.0469422	0.0693047	0.0571251
Venable	West	H-Hp	1.48197	1.59083	1.50072	1.54473	1.44425	1.45633	1.43867	1.42488	1.45023	1.41994	1.36114	1.43987	1.40545
Victoria_Land1	East	Dp-E	0.824032	0.830245	0.865729	0.890672	0.85361	0.867878	0.865597	0.836781	0.848333	0.873826	0.894479	0.870365	0.867523
Victoria_Land2	East	Dp-E	1.19001	1.21982	1.24149	1.24644	1.14979	1.15694	1.2171	1.14267	1.1575	1.13766	1.12566	1.19838	1.20952
Victoria_Land3	East	Dp-E	0.0235562	0.0248555	0.02408	0.0257493	0.0243981	0.0249657	0.0228799	0.0250684	0.0259524	0.0248586	0.0258205	0.0260987	0.0245116
Vigrid	East	A-Ap	0.218967	0.229697	0.218737	0.2325	0.228564	0.219394	0.214829	0.182444	0.204535	0.208637	0.203722	0.219284	0.226952
Vincennes_Bay	East	Cp-D	2.23852	2.34171	2.26992	2.28242	2.21895	2.20163	2.22872	2.2726	2.25718	2.36001	2.25721	2.30129	2.27887
Voyeykov	East	Cp-D	0.421085	0.433268	0.387024	0.403679	0.386243	0.359154	0.377658	0.388595	0.387943	0.384575	0.387225	0.432425	0.429988
Walgreen_Coast	West	G-H	1.63292	1.64114	1.6007	1.56129	1.62863	1.63145	1.62934	1.6266	1.63063	1.62145	1.61677	1.61714	1.63628
Whillans	West	Ep-F	1.31418	1.31418	1.31418	1.31418	1.25958	1.31418	1.31418	1.25746	1.31687	1.32754	0.966521	0.965088	1.09488
Wilhelm_II_Coast	East	C-Cp	9.94196	9.97242	9.44288	9.61802	9.13623	8.67956	9.8322	8.98061	9.2212	9.19632	9.12477	10.0189	9.92488
Wilkes_Land1	East	D-Dp	0.523456	0.603364	0.559737	0.586765	0.505658	0.517989	0.605302	0.535235	0.520606	0.515416	0.529395	0.538251	0.550174
Wilkes_Land2	East	D-Dp	0.981451	0.997609	0.948146	0.963861	0.952937	0.898566	0.969016	0.943113	0.943056	0.950505	0.980097	1.04179	1.02257
WilmaRobertDowner	East	Ap-B	0.664221	0.67183	0.63527	0.655827	0.63165	0.643514	0.661272	0.642319	0.645945	0.643157	0.661143	0.669941	0.668144
Withrow	West	Ep-F	0.480874	0.474081	0.518579	0.507212	0.449157	0.460452	0.510699	0.557933	0.476211	0.480349	0.466331	0.516667	0.510702

## Sheet: Catchment_Combined
Name	Region	Basin	Ice Discharge Error (Gt yr-1)
			MEaSUREs	1999-2002	2003-2006	1999-2006	2007-2008	2009-2010	2011-2012	2013	2014	2015	2016	2017	2018
Abbot	West	H-Hp	3.29565	3.29421	3.36105	3.35463	3.27452	3.39418	3.29656	3.4064	3.2836	3.31563	3.25426	3.30532	3.47972
Academy	East	Jpp-K	0.422272	0.944816	0.692487	0.906856	0.633189	0.615033	0.782943	0.566719	0.565751	0.565708	1.85042	0.423261	0.425544
Adelie_Coast	East	D-Dp	3.06211	3.49987	3.07734	3.30655	3.07046	3.09216	3.1488	3.08334	3.01973	3.01786	3.00306	3.05417	3.0289
Alison	West	H-Hp	1.30797	1.31824	1.31012	1.31564	1.3301	1.32371	1.31758	1.29606	1.296	1.32152	1.32949	1.32399	1.34113
American_HighLand	East	B-C	0.492334	1.53673	0.824038	0.909321	0.694173	0.817572	1.56677	0.691499	0.60208	0.530415	0.549572	0.518327	0.506714
Amundsen	East	E-Ep	0.130496	0.138502	0.138502	0.138502	0.140001	0.138502	0.140025	0.138502	0.138502	0.140448	0.147377	0.138502	0.138502
Atka	East	K-A	0.0747074	0.18585	0.174203	0.177161	0.118066	0.175913	0.165536	0.101506	0.0713181	0.0914929	0.0990215	0.0955054	0.0839968
Aviator	East	Dp-E	0.051331	0.203108	0.237782	0.226619	0.0787776	0.0877419	0.0698064	0.10886	0.0499398	0.0481474	0.0567821	0.0395803	0.0397501
Bailey	East	Jpp-K	0.271161	0.580621	0.334635	0.650204	0.650247	0.548216	0.503844	0.282898	0.258743	0.268915	0.381315	0.285022	0.269038
Baudouin	East	A-Ap	1.27265	1.84333	1.54939	1.68773	1.50378	1.40863	1.41644	1.32532	1.30873	1.24831	1.21102	1.30581	1.35065
Beardmore	East	E-Ep	0.446765	0.458529	0.458529	0.458529	0.473115	0.458529	0.44741	0.458529	0.45717	0.457342	0.528098	0.425926	0.420208
Bindschadler	West	Ep-F	0.913311	1.20407	1.06096	1.22413	1.0486	0.961024	0.972532	0.921688	0.936454	0.936758	0.939895	0.9479	0.939778
Borchgrevink	East	A-Ap	1.2442	1.18191	1.64594	1.18812	1.50619	1.41626	1.33998	1.70929	1.234	1.26692	1.26191	1.18417	1.20914
Bowman_Strom_Live_Axel-Heigerg	East	E-Ep	0.395313	0.405356	0.405356	0.405356	0.408048	0.405356	0.402553	0.405356	0.405356	0.405018	0.432362	0.405356	0.405356
Brunt_Stancomb	East	K-A	1.51609	1.70852	1.81288	1.68549	1.66701	1.62266	1.71623	1.69643	1.63318	1.61738	1.59222	1.65536	1.63435
Budd_Coast	East	Cp-D	3.24173	3.23543	2.83241	2.95701	2.77661	2.77977	3.00266	3.04553	3.1777	3.23275	3.18174	3.28467	3.27155
Butler-Swinburne	West	Ep-F	0.659333	0.673209	0.74597	0.715479	0.681201	0.641819	0.671604	0.794423	0.620671	0.650398	0.647924	0.665602	0.689555
Byrd	East	E-Ep	0.7164	0.790295	0.768713	0.772755	0.771239	0.761322	0.746763	0.762839	0.73999	0.75313	0.747785	0.742979	0.736935
Campbell-Tinker	East	Dp-E	0.086343	0.133293	0.146561	0.140551	0.0959767	0.101076	0.100491	0.0941087	0.0886267	0.0897433	0.0895067	0.0864137	0.0867712
Carlson	West	J-Jpp	0.281947	2.89575	2.15363	3.26755	0.786323	0.309312	1.44148	0.339158	0.272346	0.294417	0.316641	0.254226	0.237781
Clarie_Coast	East	Cp-D	4.93366	5.00277	4.75089	4.90084	4.81158	4.86255	4.90516	4.84203	4.82069	4.81287	4.71561	4.99772	5.02294
Coats_Coast	East	K-A	1.6642	1.67604	1.70346	1.68718	1.71931	1.71244	1.70513	1.73125	1.73805	1.70037	1.69492	1.69849	1.69073
Conger_Glenzer	East	C-Cp	0.641481	0.513455	0.541294	0.539866	0.53839	0.559125	0.600678	0.601138	0.566427	0.580273	0.577529	0.61191	0.577588
Cook	East	D-Dp	2.81239	2.87935	2.80042	2.86846	2.84528	2.78829	2.87771	2.79652	2.75594	2.7298	2.72614	2.81906	2.85138
Cooke	West	H-Hp	0.403902	0.403915	0.380593	0.380585	0.421558	0.398218	0.329605	0.372647	0.387005	0.400059	0.398916	0.405933	0.424256
Cosgrove	West	G-H	0.833047	0.909227	0.884478	0.905679	0.83039	0.833687	0.769597	0.851527	0.81481	0.819627	0.836603	0.806579	0.83215
D_Orville_Coast	West	J-Jpp	0.421528	1.46137	0.653407	1.38293	0.435534	0.45885	0.581696	0.476607	0.418836	0.429085	0.4444	0.440732	0.428709
David	East	Dp-E	0.456451	0.634205	0.590305	0.575244	0.467743	0.484561	0.48624	0.472164	0.470295	0.469315	0.472759	0.475515	0.472468
Denman_Scott	East	C-Cp	2.93008	2.93513	2.9853	3.1326	2.99336	3.01519	2.8933	2.96482	2.86126	2.87142	2.84943	2.95099	2.90213
Dibble	East	D-Dp	0.59804	1.10871	0.979036	1.26501	0.798511	0.818399	0.756265	1.20061	0.676506	0.645374	0.638604	0.665106	0.620767
Dry Valleys	East	Dp-E	0.250536	0.356636	0.485911	0.37237	0.264276	0.264972	0.253768	0.25331	0.255824	0.258004	0.256246	0.269024	0.2707
Echelmeyer	West	Ep-F	0.165996	0.54178	0.171709	0.545363	0.375064	0.219766	0.182883	0.170413	0.171416	0.174447	0.170975	0.174712	0.177104
Edward_VIII	East	Ap-B	0.203699	0.23026	0.226816	0.25245	0.207511	0.234288	0.205346	0.264919	0.206247	0.194366	0.202868	0.188566	0.194238
Ekstrom	East	K-A	0.220865	0.39987	0.392024	0.405634	0.333735	0.540036	0.388673	0.302508	0.22595	0.241014	0.298687	0.277871	0.211529
Enderby_Land	East	Ap-B	2.60751	2.5874	2.56213	2.54537	2.57141	2.57296	2.6038	2.53858	2.55531	2.51277	2.56299	2.56627	2.60027
Enderby_Land2	East	Ap-B	0.00315412	0.00902264	0.00733648	0.0074286	0.00660679	0.00616629	0.00283729	0.00996385	0.00565565	0.0051025	0.00543913	0.00258656	0.00287827
Evans	West	J-Jpp	1.23886	3.58572	2.03547	3.85936	2.05705	1.5318	2.49098	1.43377	1.34779	1.2861	1.73818	1.36862	1.39543
Ferrigno	West	H-Hp	1.57109	1.70159	1.55578	1.62242	1.64108	1.6628	1.58354	1.50456	1.63188	1.7568	1.81604	1.71635	1.73397
Fisher	East	B-C	0.125824	0.497598	0.176723	0.248848	0.208002	0.205688	0.31795	0.233191	0.169086	0.153075	0.206673	0.147878	0.147124
Foundation	West	J-Jpp	0.52489	1.54825	0.692025	1.48284	0.782002	0.715432	0.881154	0.686555	0.685808	0.687477	2.02449	0.629124	0.516485
Fox	West	H-Hp	0.904678	0.910797	0.921893	0.904076	0.890179	0.958184	0.919138	0.928272	0.941827	0.900185	0.976794	0.996564	1.12311
Frost	East	Cp-D	1.94408	2.17372	2.33444	2.12843	2.03186	2.05413	2.04659	1.97002	1.93917	1.93572	1.94518	2.01944	2.02837
Frostman-Lord-Shuman-Anandakri	West	F-G	1.21545	1.2926	1.05664	1.20966	1.06206	1.16059	1.1333	1.06813	1.26067	1.25205	1.2856	1.22652	1.23631
Getz	West	F-G	5.44485	5.22079	5.73688	5.66263	5.44148	5.55082	5.51443	5.81056	5.60051	5.62815	5.64668	5.7669	5.42579
Hamilton	West	Ep-F	0.108842	0.155125	0.155267	0.161337	0.18158	0.140312	0.120985	0.13687	0.105091	0.0994592	0.100597	0.0984446	0.088468
Haynes	West	G-H	2.02085	2.10153	2.08911	2.07882	2.12202	2.21484	2.31302	2.16926	2.17276	2.16947	2.24426	2.21469	2.18539
Hercules	West	J-Jpp	0.0586936	0.806257	1.0354	0.657412	1.43876	0.525391	1.17388	0.0543355	0.0491185	0.0500901	0.134845	0.051112	0.0493371
Holmes	East	Cp-D	3.84731	3.79777	3.87596	3.81092	3.77584	3.91132	3.82445	3.9387	3.73608	3.8831	3.9372	3.94289	3.84311
Hull	West	F-G	0.6174	0.721453	0.652124	0.672551	0.60763	0.634961	0.662173	0.659291	0.645784	0.63932	0.680316	0.680074	0.695096
Icebreaker-Fitzgerald	East	Dp-E	0.117783	0.140043	0.16333	0.151216	0.125296	0.129634	0.123886	0.123662	0.120238	0.117321	0.120069	0.118291	0.118092
Ingrid_Christensen_Coast	East	C-Cp	2.16088	2.33776	2.20275	2.21724	2.065	2.13823	2.22087	2.11145	2.11412	2.09427	2.09886	2.21067	2.19115
Institute	West	J-Jpp	0.706503	1.54274	2.60575	1.53101	1.05425	1.12964	1.15053	0.757676	0.766734	0.771535	0.794892	0.785655	0.786539
Jackson-Perkins	West	F-G	0.607809	0.532483	0.520576	0.534365	0.560755	0.534912	0.536458	0.513733	0.564111	0.488729	0.64361	0.626806	0.641188
Jelbart	East	A-Ap	0.508464	1.05438	0.493312	1.06128	0.678823	0.712626	0.591136	0.537563	0.513243	0.517924	0.553959	0.513667	0.488891
Jutulstraumen	East	A-Ap	1.32669	1.80111	1.88279	1.81286	1.57559	1.41457	1.76824	1.3956	1.35111	1.34302	1.3872	1.36161	1.36599
Kamb	West	Ep-F	0.0567415	0.0571015	0.0577567	0.0574119	0.201535	0.133438	0.229093	0.054638	0.0500385	0.057302	0.487726	0.0231582	0.0528801
King	West	G-H	0.528567	0.528578	0.530952	0.531687	0.528687	0.528813	0.52905	0.529198	0.530492	0.532751	0.533417	0.532594	0.528824
Knox_Coast	East	C-Cp	0.179681	0.180204	0.17748	0.178004	0.150707	0.14183	0.149777	0.163993	0.158707	0.165878	0.17186	0.183629	0.17588
Kohler	West	G-H	1.74938	1.71394	1.90741	1.90862	1.65134	1.73069	1.81221	1.7816	1.77863	1.7331	1.84749	1.85412	1.83038
Lambert	East	B-C	0.221138	1.44139	0.419405	0.487389	0.444009	0.431397	0.628655	0.463898	0.351606	0.316895	0.357944	0.305486	0.302596
Land	West	F-G	0.823424	0.957026	0.935583	1.00348	0.918376	0.853533	0.897674	0.871932	0.888222	0.867618	0.902723	0.861944	0.853816
Lauritzen	East	Dp-E	0.20604	0.201957	0.240491	0.213886	0.212843	0.207606	0.218382	0.201546	0.204064	0.20489	0.204687	0.21226	0.212923
Law_Dome	East	Cp-D	2.96798	2.9566	2.77464	2.87318	2.63737	2.79494	2.91939	2.96653	2.91625	2.84852	2.9089	3.02914	3.00078
Lazarev	East	A-Ap	0.280488	0.971145	0.610154	0.899785	0.380148	0.343719	0.419058	0.324883	0.303299	0.285165	0.321747	0.28508	0.296587
Lennox-King	East	E-Ep	0.195337	0.199913	0.199913	0.199913	0.203739	0.199913	0.18013	0.199913	0.199241	0.194974	0.279421	0.200492	0.195748
Leopold_and_Astrid_Coast	East	C-Cp	2.75695	2.30052	1.49025	0.814546	2.7716	2.24622	2.59355	1.72451	1.74377	2.27117	1.74702	2.31975	2.83451
Leverett	East	E-Ep	0.0421315	0.0432876	0.0432876	0.0432876	0.0437832	0.0432876	0.14977	0.0432876	0.0432876	0.0430364	0.0788172	0.0432876	0.0432876
Lillie	East	Dp-E	0.269971	0.27337	0.410726	0.405768	0.320522	0.297647	0.298819	0.299399	0.287385	0.276524	0.278381	0.282409	0.283328
Lucchitta_Velasco	West	G-H	0.205686	0.328005	0.303786	0.312735	0.24375	0.216895	0.229308	0.221945	0.206388	0.217826	0.213206	0.222076	0.217442
MacAyeal	West	Ep-F	1.60506	1.69668	1.66282	1.71165	1.72133	1.66091	1.66799	1.62969	1.64541	1.64885	1.65073	1.66434	1.66321
MacRobertson_Land	East	B-C	0.998881	2.31882	1.19892	1.49548	1.08747	1.07978	1.26293	1.04457	0.996569	0.966782	0.989748	0.959723	0.993505
Mariner	East	Dp-E	0.167725	0.222848	0.300912	0.281987	0.213931	0.188568	0.215586	0.19908	0.15844	0.153076	0.171799	0.145217	0.151281
Matusevitch	East	Dp-E	0.360865	0.370935	0.37365	0.383799	0.351139	0.344289	0.369473	0.34145	0.355648	0.365311	0.358802	0.368509	0.364258
Mawson_Coast	East	Ap-B	2.81324	2.91993	2.76335	2.84337	2.70777	2.76111	2.81012	2.70011	2.73963	2.69083	2.75193	2.85987	2.85735
Mellor	East	B-C	0.130519	0.59878	0.289029	0.338189	0.302623	0.29566	0.393269	0.342689	0.257307	0.249303	0.302749	0.24402	0.24362
Mercer	West	Ep-F	0.55312	0.574185	0.574185	0.574185	0.564237	0.574185	0.592222	0.57798	0.590171	0.557501	0.545942	0.574185	0.574185
Mertz	East	D-Dp	0.720996	1.10312	1.03531	1.07304	0.922656	0.81588	0.887147	0.762906	0.73258	0.731001	0.745537	0.754784	0.756322
Minnesota	West	J-Jpp	0.0598478	1.16184	1.11112	1.39648	0.372416	0.353012	0.466287	0.0831405	0.059089	0.0566881	0.103347	0.0559753	0.0560111
Moller	West	J-Jpp	0.198472	1.45778	0.908313	1.40382	0.795484	1.20284	0.912983	0.224825	0.220436	0.227683	0.284509	0.226919	0.221248
Moscow	East	Cp-D	1.83831	2.62479	2.03451	2.40618	2.1311	2.07811	2.12926	2.14901	2.02202	2.00599	2.0765	2.05821	2.58732
Mulock	East	E-Ep	0.192164	0.259694	0.222929	0.241818	0.216758	0.218198	0.2106	0.199492	0.204101	0.2085	0.209859	0.206667	0.205495
Nickerson	West	F-G	0.877826	1.11278	1.07971	0.920161	0.916697	0.87718	1.01016	0.980737	0.882033	0.85858	0.897884	0.986791	1.01982
Nimrod	East	E-Ep	0.221745	0.320326	0.312038	0.325488	0.2987	0.295877	0.308104	0.262633	0.212583	0.232914	0.22431	0.217337	0.238595
Ninnis	East	D-Dp	1.41793	1.7777	1.64782	1.78581	1.4883	1.52557	1.46826	1.51344	1.4414	1.43502	1.44736	1.49879	1.48532
Nivl	East	A-Ap	0.276577	0.268761	0.26016	0.243704	0.407897	0.468102	0.498542	0.31197	0.290888	0.306783	0.315264	0.270291	0.280019
Oates_Coast1	East	Dp-E	0.0617487	0.0643167	0.0987636	0.108807	0.167715	0.136121	0.0640147	0.0897976	0.0484062	0.049009	0.0589284	0.0483119	0.0483696
Oates_Coast2	East	Dp-E	2.37286	2.41589	2.38905	2.42406	2.39251	2.32483	2.3417	2.30907	2.33136	2.32384	2.34247	2.35634	2.36121
Philbin	West	G-H	0.392292	0.414074	0.545291	0.553898	0.39677	0.391322	0.388712	0.345794	0.320273	0.285154	0.360964	0.414849	0.283576
Pine_Island	West	G-H	4.37404	4.52817	4.62759	4.65694	4.59468	4.69092	4.61193	4.54243	4.5741	4.616	4.65078	4.67181	4.81122
Pope	West	G-H	0.758	1.03274	0.888154	0.945671	0.752266	0.780166	0.813386	0.788583	0.758879	0.736747	0.777547	0.799055	0.797921
Prestud	West	Ep-F	0.285133	0.891749	0.377444	0.856608	0.474636	0.356195	0.419123	0.340443	0.297948	0.292582	0.295289	0.294035	0.311562
Prietsley-Rieves	East	Dp-E	0.14381	0.493233	0.40545	0.386924	0.183783	0.187686	0.178145	0.152195	0.154039	0.153782	0.151926	0.148689	0.149634
Prince_Harald	East	Ap-B	1.81843	1.81977	2.0043	2.03032	1.78807	1.85234	1.90135	1.85722	1.67771	1.55931	1.71421	1.34491	0.993221
Prince_Harald_Coast1	East	Ap-B	0.610257	0.610408	0.498991	0.485294	0.587025	0.624735	0.610069	0.643932	0.640108	0.590217	0.66295	0.60511	0.600353
Prince_Harald_Coast2	East	Ap-B	0.0273705	0.0273714	0.022304	0.0229736	0.0242657	0.0267084	0.0292105	0.0306855	0.0267205	0.0247627	0.0231408	0.0273714	0.0273714
Prince_Olav_Coast	East	Ap-B	3.88112	3.90684	3.75614	3.81782	3.75533	3.84937	4.0225	3.76628	3.81556	3.74224	3.76921	3.89273	3.92262
Princess_Astrid_Coast1	East	A-Ap	0.0111977	0.0117688	0.0454207	0.0836642	0.0220046	0.0184114	0.011882	0.0194728	0.0127875	0.0113898	0.0160269	0.0116972	0.0117594
Princess_Astrid_Coast2	East	A-Ap	0.00780325	0.00781467	0.00705354	0.00631966	0.0100375	0.00935885	0.00781467	0.0100811	0.00876853	0.00734501	0.0106992	0.00759203	0.00773382
Princess_Martha_Coast1	East	K-A	0.0253987	0.0339745	0.0262672	0.0333911	0.0348264	0.0297269	0.0261927	0.0310941	0.0299452	0.0337278	0.04056	0.0261388	0.0260853
Princess_Martha_Coast2	East	K-A	0.0068902	0.00732925	0.0103647	0.0103616	0.0134046	0.010041	0.00732925	0.0104947	0.00851078	0.00836232	0.0145544	0.0104303	0.0070709
Publications	East	C-Cp	0.545403	0.650317	0.664982	0.681208	0.604753	0.606699	0.633261	0.601263	0.553587	0.547335	0.563174	0.551909	0.540347
Quar	East	K-A	0.0991266	0.110635	0.10948	0.116357	0.215902	0.170434	0.141388	0.164264	0.113268	0.130733	0.164503	0.128834	0.105444
Rayner_Thyer	East	Ap-B	0.320338	0.429486	0.810575	0.699064	0.446085	0.382784	0.397459	0.350583	0.354105	0.349627	0.368852	0.348155	0.355694
Recovery	East	Jpp-K	1.19617	1.37516	1.31735	1.3723	1.34211	1.29575	1.31479	1.26311	1.26355	1.25916	1.27777	1.26847	1.2679
Rennick	East	Dp-E	1.19223	1.27367	1.16281	1.20165	1.21586	1.15572	1.22942	1.17146	1.24185	1.21253	1.23228	1.25519	1.24538
Richter	West	Ep-F	0.663222	0.702191	0.691793	0.719847	0.627235	0.651605	0.682375	0.729728	0.647668	0.666114	0.646449	0.644807	0.646843
Riiser-Larsen	East	K-A	1.26691	1.50193	1.37664	1.62635	1.43487	1.46216	1.39094	1.34889	1.29434	1.32278	1.33511	1.34176	1.31591
Ross_East1	East	E-Ep	0.115899	0.115682	0.115682	0.115682	0.115683	0.115682	0.115682	0.115682	0.115682	0.115675	0.119647	0.154153	0.112265
Ross_East2	East	E-Ep	0.393397	0.401274	0.401274	0.401274	0.435144	0.401274	0.395631	0.401274	0.40356	0.409299	0.436276	0.815452	0.496533
Ross_East3	East	E-Ep	0.174213	0.199113	0.183382	0.199185	0.212408	0.181921	0.147312	0.190047	0.184548	0.204563	0.206181	0.152994	0.183338
Ross_East4	East	E-Ep	0.465666	0.646976	0.547556	0.626129	0.488609	0.497041	0.506114	0.468368	0.465978	0.462247	0.465422	0.508454	0.46291
Ross_East5	East	E-Ep	0.0660312	0.307139	0.204263	0.287853	0.14316	0.15404	0.106716	0.100785	0.0753608	0.0761452	0.0899299	0.136265	0.0875621
Ruppert_Coast2	West	Ep-F	0.134573	0.134621	0.132497	0.132035	0.133709	0.122929	0.134668	0.137295	0.128087	0.138171	0.12764	0.134154	0.134668
Rutford	West	J-Jpp	0.441902	0.515977	0.596107	0.545486	0.899003	1.50463	1.39711	0.535631	0.496525	0.488995	0.57351	0.466948	0.461412
Sabrina_Coast1	East	Cp-D	0.636613	0.639625	0.642593	0.642935	0.662474	0.645039	0.661625	0.640995	0.629213	0.619642	0.623505	0.642409	0.645371
Sabrina_Coast2	East	Cp-D	0.85765	0.891831	0.879517	0.909162	0.857861	0.910633	0.875821	0.854665	0.844258	0.844972	0.84907	0.903338	0.88301
Saunders_Coast	West	Ep-F	0.17049	0.170491	0.186335	0.181004	0.163184	0.167559	0.170491	0.181968	0.161441	0.150419	0.148609	0.170491	0.170491
Scott	East	E-Ep	0.219422	0.229888	0.229888	0.229888	0.221883	0.229888	0.267674	0.229888	0.229888	0.234747	0.244122	0.229888	0.229888
Shackleton	East	E-Ep	0.0577136	0.0599593	0.0599593	0.0599593	0.0597208	0.0599593	0.0599593	0.0599593	0.0599593	0.0598119	0.0734715	0.123231	0.0530087
Shirase_Glacier	East	Ap-B	1.2632	1.34665	1.2928	1.3387	1.25849	1.28988	1.30583	1.29249	1.24498	1.22359	1.25585	1.31415	1.29259
Shirases_Coast1	West	Ep-F	0.0797984	0.0782444	0.0798124	0.0785706	0.081253	0.0804987	0.0771386	0.0849648	0.0827637	0.0914555	0.0810033	0.0812944	0.0812153
Shirases_Coast2	West	Ep-F	0.268264	0.270596	0.281663	0.276246	0.274677	0.2773	0.272681	0.289402	0.273538	0.274252	0.278686	0.27324	0.269016
Skelton	East	E-Ep	0.227142	1.06802	0.800909	0.921316	0.482226	0.315657	0.355344	0.245738	0.229292	0.221621	0.255227	0.253131	0.241727
Slava	East	Dp-E	1.54294	1.54057	1.51173	1.49696	1.48807	1.41017	1.58724	1.48148	1.45095	1.54274	1.35766	1.48061	1.49139
Slessor	East	Jpp-K	0.879563	1.25809	0.999691	1.25503	1.17934	0.974124	1.12941	0.917972	0.928839	0.927641	0.944864	0.925075	0.9208
Smith	West	G-H	0.997915	1.06466	1.05574	0.980066	0.942078	1.009	1.05375	1.08049	1.05289	1.06173	1.08141	1.09508	1.08673
Sulzberger	West	Ep-F	1.07138	1.07236	1.08221	1.10123	1.14649	1.12173	1.22553	1.22924	1.08646	1.16565	1.13836	1.11379	1.19429
Support_Force	East	Jpp-K	0.295484	0.871278	0.540486	0.879065	0.641849	0.461124	0.688599	0.320347	0.315054	0.30688	0.322446	0.339008	0.319618
Thomson	West	H-Hp	0.705633	0.693873	0.706039	0.684661	0.708885	0.705079	0.710843	0.715101	0.718837	0.689411	0.696304	0.737616	0.726676
Thwaites	West	G-H	7.36827	7.21681	7.26327	7.22968	7.41993	7.66587	7.85553	7.7421	7.62997	7.54587	7.87764	7.96164	8.03796
Totten	East	Cp-D	2.47446	2.63012	1.93488	1.98541	2.72337	2.89468	3.33643	2.84746	2.76106	2.584	2.59391	2.61878	2.64844
Tracy_Tremenchus	East	C-Cp	0.164444	0.166429	0.158757	0.157511	0.281654	0.17838	0.247673	0.146105	0.145715	0.140751	0.14586	0.156972	0.145244
Tucker	East	Dp-E	0.073989	0.12308	0.113979	0.128833	0.0955894	0.0953498	0.145961	0.0884915	0.0815442	0.0732931	0.0809979	0.0700095	0.0715347
Union	West	J-Jpp	0.0590809	0.785195	1.24081	0.81513	0.546636	0.263175	0.297305	0.0764217	0.064195	0.066281	0.108703	0.0719873	0.0597827
Venable	West	H-Hp	1.48203	2.00049	1.53254	1.8155	1.45527	1.52364	1.45223	1.43517	1.45746	1.42889	1.38247	1.44941	1.41227
Victoria_Land1	East	Dp-E	0.824045	0.830945	0.866709	0.891354	0.854036	0.868277	0.865748	0.837044	0.848418	0.873915	0.894591	0.870434	0.867597
Victoria_Land2	East	Dp-E	1.19026	1.2272	1.24698	1.25535	1.15482	1.1594	1.21912	1.14377	1.15811	1.13806	1.12674	1.19866	1.20978
Victoria_Land3	East	Dp-E	0.0241203	0.0256925	0.0298263	0.0334284	0.0406918	0.0296363	0.0246493	0.0277796	0.0274535	0.0253681	0.0275552	0.0265892	0.0250749
Vigrid	East	A-Ap	0.22516	0.690859	0.656718	0.644392	0.433257	0.32279	0.307107	0.239659	0.225909	0.225324	0.252001	0.224105	0.232422
Vincennes_Bay	East	Cp-D	2.2391	2.88742	2.37775	2.65662	2.28739	2.30872	2.31375	2.30202	2.2752	2.37401	2.27751	2.3158	2.29212
Voyeykov	East	Cp-D	0.421228	0.475571	0.426142	0.436706	0.390533	0.3666	0.384589	0.390764	0.38932	0.385784	0.388582	0.433159	0.430766
Walgreen_Coast	West	G-H	1.63293	1.64404	1.60078	1.56137	1.63016	1.63167	1.62999	1.62757	1.63085	1.62199	1.61756	1.61781	1.63637
Whillans	West	Ep-F	1.33122	1.38207	1.38207	1.38207	1.33026	1.38207	1.38207	1.32825	1.38508	1.40151	3.95987	6.43918	2.82825
Wilhelm_II_Coast	East	C-Cp	9.94201	9.98273	9.50403	9.65359	9.15491	8.6881	9.84785	8.98663	9.22348	9.19832	9.12787	10.0206	9.92662
Wilkes_Land1	East	D-Dp	0.52404	0.746117	0.595007	0.697064	0.529772	0.553868	0.62701	0.538161	0.523186	0.516151	0.532022	0.539354	0.550614
Wilkes_Land2	East	D-Dp	0.98151	1.0091	0.952831	0.971461	0.961423	0.911869	0.971715	0.953023	0.943444	0.950759	0.98047	1.04194	1.0227
WilmaRobertDowner	East	Ap-B	0.664711	0.75789	0.729782	0.765082	0.735445	0.81395	0.71978	0.673332	0.652856	0.650542	0.678309	0.676231	0.674064
Withrow	West	Ep-F	0.480895	0.477638	0.528251	0.512876	0.450202	0.462287	0.511538	0.558614	0.476362	0.480468	0.466431	0.516695	0.510734

## Sheet: Basin_Velcoity
Basin	Measures	1999-2002	2003-2006	1999-2006	2007-2008	2009-2010	2011-2012	2013	2014	2015	2016	2017	2018		*Error in vecloity (Gt yr-1)
J-Jpp	0.365973	5.50606	4.33933	5.87952	2.82876	2.44184	3.54446	1.04384	0.93052	0.997775	2.40219	0.84549	0.770457
H-Hp	0.034123	1.43549	0.653474	1.17072	0.530822	0.897749	0.366264	0.434714	0.365345	0.473524	0.517015	0.440202	0.345272
G-H	0.0404295	2.57949	3.4241	3.46904	2.06751	1.90632	2.0014	1.93239	1.80687	1.84869	1.88625	1.86235	1.76234
F-G	0.0393337	2.7308	2.5191	2.67599	1.11442	1.22843	1.48619	1.40412	0.943779	0.994534	0.994577	1.00225	0.896975
Ep-F	0.278423	1.4584	0.921034	1.48333	1.12545	0.790317	0.969754	0.738082	0.632915	0.680617	3.90793	6.38017	2.64114
West	0.464545	6.97247	6.17863	7.57197	3.8816	3.54065	4.45557	2.74391	2.35699	2.46774	5.08497	6.78882	3.4057
E-Ep	0.394643	1.29249	1.02034	1.15626	0.705853	0.600632	0.659091	0.566268	0.470191	0.499104	0.659222	0.852411	0.449355
Dp-E	0.119411	0.895495	0.990023	0.968039	0.603753	0.431878	0.430247	0.366309	0.208478	0.179662	0.228736	0.195569	0.146766
D-Dp	0.0976318	2.52345	1.6722	2.3775	1.19116	1.12675	0.997191	1.41452	0.63201	0.605662	0.710946	0.627497	0.559705
Cp-D	0.196716	2.86823	1.9785	2.54671	1.85785	2.02192	2.62167	1.91318	1.6073	1.24309	1.39327	1.52763	2.20638
C-Cp	0.126543	2.32985	1.65047	1.78697	1.86334	1.42983	1.53752	1.06469	0.720634	0.68485	0.746434	0.687093	0.612555
B-C	0.978843	1.81028	1.77847	1.79677	1.66891	1.59672	1.65648	1.55044	1.29291	1.26524	1.39225	1.20563	1.21393
Ap-B	0.684112	2.0761	2.46313	2.5244	1.98106	1.91385	1.98168	1.87501	1.3513	1.27847	1.47726	1.25427	1.36362
A-Ap	0.958133	3.27712	3.16296	3.22838	2.78525	2.54953	2.74391	2.40386	1.67162	1.60082	1.93835	1.45353	1.47363
K-A	0.138756	0.903741	1.08962	1.08087	0.728279	0.934391	0.742053	0.582677	0.356893	0.407985	0.512548	0.362117	0.311979
Jpp-K	0.385004	1.76098	1.12234	1.76764	1.40818	1.05123	1.39362	0.736185	0.731148	0.718464	1.92994	0.55052	0.530331
East	1.65707	6.68878	5.75649	6.4747	5.11723	4.75815	5.24823	4.45298	3.27424	3.02375	3.91866	3.08838	3.41516
Total	1.72096	9.66204	8.44468	9.96275	6.42284	5.93095	6.88448	5.2305	4.03436	3.90293	6.41972	7.45829	4.82308

## Sheet: Basin_Thickness
Basin	Measures	1999-2002	2003-2006	1999-2006	2007-2008	2009-2010	2011-2012	2013	2014	2015	2016	2017	2018		*Error in ice thickness (Gt yr-1)
J-Jpp	1.63642	1.68719	1.6352	1.66529	1.64593	1.63053	1.62094	1.64526	1.60113	1.516	1.6521	1.64641	1.65842
H-Hp	4.3261	4.34746	4.34148	4.35581	4.30041	4.37343	4.30633	4.35083	4.32076	4.36913	4.34716	4.38554	4.55615
G-H	9.27214	8.92048	8.73885	8.69976	9.18796	9.5132	9.64949	9.5043	9.44421	9.37686	9.70205	9.78256	9.91828
F-G	5.77247	4.94251	5.51541	5.38138	5.64474	5.73034	5.66013	5.94581	5.86229	5.86448	5.92003	6.02736	5.72943
Ep-F	2.81319	2.82991	2.84689	2.85776	2.79723	2.81871	2.85174	2.89054	2.81395	2.84936	2.67454	2.71597	2.80158
West	12.1902	11.5654	11.6797	11.5999	12.0544	12.3721	12.428	12.477	12.3576	12.3217	12.5681	12.7023	12.7498
E-Ep	1.17441	1.21808	1.17471	1.20601	1.21597	1.19329	1.16615	1.16726	1.1788	1.18264	1.18017	1.20153	1.21218
Dp-E	3.48043	3.52147	3.46482	3.48916	3.43872	3.366	3.50341	3.37979	3.42359	3.44898	3.3901	3.47987	3.48948
D-Dp	4.62628	4.62096	4.53032	4.56938	4.58404	4.5681	4.69616	4.56492	4.53325	4.51364	4.49974	4.63856	4.63724
Cp-D	8.83376	8.87318	8.35196	8.47377	8.44205	8.60352	8.7128	8.75068	8.66749	8.75171	8.69794	8.95021	8.90491
C-Cp	10.975	10.6933	10.2166	10.3055	10.0997	9.63744	10.7467	9.82951	10.0461	10.1298	9.95183	10.9387	10.9589
B-C	1.13586	1.15148	1.06179	1.0689	1.12145	1.09905	1.11327	1.06383	1.11636	1.09585	1.09538	1.10225	1.12909
Ap-B	5.96915	5.99999	5.83521	5.91263	5.77821	5.90584	6.05934	5.79543	5.8175	5.68539	5.81237	5.8607	5.81592
A-Ap	2.31534	2.30766	2.2855	2.2607	2.33635	2.27125	2.27754	2.28239	2.28191	2.27131	2.23013	2.28273	2.31985
K-A	2.59206	2.71571	2.66326	2.71567	2.72704	2.68009	2.72693	2.73586	2.70295	2.67866	2.65625	2.71993	2.68842
Jpp-K	1.5477	1.5368	1.53584	1.53351	1.56361	1.55379	1.55019	1.54918	1.55274	1.55445	1.57298	1.5928	1.59054
East	16.8754	16.7542	16.0591	16.2313	16.0491	15.8545	16.7354	16.0197	16.116	16.1601	16.041	16.8979	16.8755
Total	20.8178	20.3584	19.8572	19.9503	20.072	20.1105	20.8453	20.3053	20.3085	20.3217	20.3782	21.1397	21.1504

## Sheet: Basin_Combined
Basin	Measures	1999-2002	2003-2006	1999-2006	2007-2008	2009-2010	2011-2012	2013	2014	2015	2016	2017	2018		*Combined error in vecloity and ice thickness (Gt yr-1)
J-Jpp	1.67684	5.75876	4.63721	6.11081	3.27276	2.93619	3.89752	1.94845	1.85189	1.81488	2.91547	1.85081	1.82865
H-Hp	4.32624	4.57832	4.39038	4.5104	4.33304	4.46462	4.32188	4.37249	4.33618	4.39472	4.3778	4.40758	4.56921
G-H	9.27223	9.28595	9.38573	9.36589	9.4177	9.70232	9.85486	9.69875	9.6155	9.55736	9.8837	9.95826	10.0736
F-G	5.7726	5.64674	6.06346	6.01001	5.7537	5.86054	5.85199	6.10936	5.93777	5.94821	6.00299	6.11012	5.79922
Ep-F	2.82694	3.1836	2.99217	3.2198	3.01515	2.92741	3.01212	2.98329	2.88425	2.92952	4.73552	6.9342	3.85025
West	12.1991	13.5046	13.2132	13.8525	12.6639	12.8687	13.2025	12.7752	12.5804	12.5664	13.5578	14.4026	13.1968
E-Ep	1.23894	1.77602	1.55597	1.67075	1.40599	1.33593	1.33952	1.29737	1.26911	1.28364	1.3518	1.47319	1.29279
Dp-E	3.48248	3.63354	3.60349	3.62096	3.49132	3.39359	3.52973	3.39958	3.42994	3.45366	3.39781	3.48536	3.49256
D-Dp	4.62731	5.26508	4.82908	5.1509	4.73627	4.70501	4.80086	4.77906	4.57709	4.5541	4.55556	4.68081	4.67089
Cp-D	8.83595	9.32524	8.5831	8.84819	8.64406	8.83791	9.09868	8.95738	8.81526	8.83955	8.80882	9.07965	9.17417
C-Cp	10.9758	10.9441	10.3491	10.4593	10.2702	9.74293	10.8561	9.88701	10.0719	10.1529	9.97978	10.9603	10.976
B-C	1.14975	3.22835	1.55149	1.86472	1.41296	1.46635	2.16811	1.39868	1.25462	1.18407	1.24263	1.1681	1.19011
Ap-B	5.96975	6.06583	5.95721	6.03553	5.82716	5.95075	6.10481	5.83968	5.82778	5.69384	5.82598	5.86811	5.82666
A-Ap	2.32214	3.26241	3.12591	3.1566	2.82355	2.63453	2.79224	2.67873	2.35634	2.33703	2.35733	2.33023	2.36893
K-A	2.59577	2.86214	2.87754	2.92286	2.82261	2.83831	2.82609	2.79722	2.72641	2.70955	2.70525	2.74392	2.70646
Jpp-K	1.59487	2.33726	1.90222	2.34013	2.10424	1.87599	2.08453	1.71521	1.71627	1.71246	2.48976	1.68526	1.67663
East	16.8893	17.9535	16.7052	17.1467	16.5262	16.265	17.3217	16.3728	16.2771	16.2817	16.3057	17.0409	17.0716
Total	20.8343	22.4655	21.2992	22.0432	20.8204	20.7402	21.7795	20.7671	20.5721	20.5671	21.2059	22.3121	21.5776
